# Supplementary material for: Genomic characterization of malignant progression in neoplastic pancreatic cysts
Source: Nat Commun. 2020 Aug 14;11:4085. doi: 10.1038/s41467-020-17917-8 (PMC7428044; doi:10.1038/s41467-020-17917-8)
Supplement: Supplementary file 4 — Supplementary Data 1 [file 41467_2020_17917_MOESM4_ESM.xlsx]

## Sheet: 1
Supplementary Table 1. Summary of patient and sample characteristics
Patient ID	Age Diagnosis	Sample ID	Histopathologic Diagnosis	Precursor Subtype	Precursor size	PDAC size	Pathologic Specimen	Sequencing	Laser Capture Microdissection (LCM) / Coring
MTP1	55	T1	PDAC	NA	1.4cm	1.3cm	1.FSCUMB	Exome	Coring
		T2	HG IPMN	Gastric-type	1.4cm	1.3cm	1.FSCUMB	Exome	Coring
		N	Normal duodenum	NA	1.4cm	1.3cm	1.DM	Exome	Coring
		42	Normal duodenum	NA	1.4cm	1.3cm	1.DM	Targeted	Coring
		23	HG IPMN	Gastric-type	1.4cm	1.3cm	1.B	Targeted	LCM
		25	LG IPMN	Gastric-type	1.4cm	1.3cm	1.P1	Targeted	LCM
		11	HG IPMN	Gastric-type	1.4cm	1.3cm	1.FSCUMA	Targeted	LCM
		127	HG IPMN	Gastric-type	1.4cm	1.3cm	1.FSCUMA	Targeted	LCM
		24	HG IPMN	Gastric-type	1.4cm	1.3cm	1.FSCUMA	Targeted	LCM
		104	PDAC	NA	1.4cm	1.3cm	1.FSCUMB	Targeted	LCM
		143	PDAC	NA	1.4cm	1.3cm	1.T1	Targeted	LCM
		121	HG IPMN / Cancerization	Gastric-type	1.4cm	1.3cm	1.FSCUMB	Targeted	LCM
MTP2	84	T1	PDAC	NA	5.0cm	2.0cm	3.C	Exome	Coring
		T2	HG IPMN	Pancreatobiliary-type	5.0cm	2.0cm	3.P1	Exome	Coring
		N	Normal duodenum	NA	5.0cm	2.0cm	3.DUOD	Exome	Coring
		36	Normal duodenum	NA	5.0cm	2.0cm	3.DUOD	Targeted	Coring
		148	LG IPMN	Pancreatobiliary-type	5.0cm	2.0cm	3.FSCUM	Targeted	LCM
		34	HG IPMN	Pancreatobiliary-type	5.0cm	2.0cm	3.AMP	Targeted	LCM
		94	HG IPMN	Pancreatobiliary-type	5.0cm	2.0cm	3.PANM	Targeted	LCM
		107	HG IPMN	Pancreatobiliary-type	5.0cm	2.0cm	3.PST5	Targeted	LCM
		97	HG IPMN	Pancreatobiliary-type	5.0cm	2.0cm	3.T3	Targeted	LCM
		7	HG IPMN	Pancreatobiliary-type	5.0cm	2.0cm	3.PST9	Targeted	LCM
		6	HG IPMN	Pancreatobiliary-type	5.0cm	2.0cm	3.PST3	Targeted	LCM
		8	HG IPMN	Pancreatobiliary-type	5.0cm	2.0cm	3.P1	Targeted	LCM
		21	HG IPMN	Pancreatobiliary-type	5.0cm	2.0cm	3.P1	Targeted	LCM
		57	HG IPMN	Pancreatobiliary-type	5.0cm	2.0cm	3.CBD2	Targeted	LCM
		102	HG IPMN	Pancreatobiliary-type	5.0cm	2.0cm	3.T2	Targeted	LCM
		72	HG IPMN	Pancreatobiliary-type	5.0cm	2.0cm	3.PST6	Targeted	LCM
		35	PDAC	NA	5.0cm	2.0cm	3.CBD1	Targeted	LCM
		83	PDAC	NA	5.0cm	2.0cm	3.AMP	Targeted	LCM
		37	PDAC	NA	5.0cm	2.0cm	3.P2	Targeted	LCM
		38	PDAC	NA	5.0cm	2.0cm	3.T1	Targeted	LCM
MTP3	63	T1	LG MCN	NA	4.5cm	2.5cm	1.N	Exome	Coring
		T2	HG MCN	NA	4.5cm	2.5cm	1.D1	Exome	Coring
		T3	PDAC	NA	4.5cm	2.5cm	1.D1	Exome	Coring
		N	Normal spleen	NA	4.5cm	2.5cm	1.O1	Exome	Coring
		33	Normal spleen	NA	4.5cm	2.5cm	1.O1	Targeted	Coring
		106	HG MCN	NA	4.5cm	2.5cm	1.N	Targeted	LCM
		73	HG MCN	NA	4.5cm	2.5cm	1.K	Targeted	LCM
		123	HG MCN	NA	4.5cm	2.5cm	1.J	Targeted	LCM
		87	HG MCN	NA	4.5cm	2.5cm	1.FSCT	Targeted	LCM
		149	HG MCN	NA	4.5cm	2.5cm	1.N	Targeted	LCM
		19	HG MCN	NA	4.5cm	2.5cm	1.J	Targeted	LCM
		1	HG MCN	NA	4.5cm	2.5cm	1.D	Targeted	LCM
		2	HG MCN	NA	4.5cm	2.5cm	1.E	Targeted	LCM
		20	HG MCN	NA	4.5cm	2.5cm	1.L	Targeted	LCM
		3	HG MCN	NA	4.5cm	2.5cm	1.H	Targeted	LCM
		4	HG MCN	NA	4.5cm	2.5cm	1.K	Targeted	LCM
		5	HG MCN	NA	4.5cm	2.5cm	1.N	Targeted	LCM
		108	HG MCN	NA	4.5cm	2.5cm	1.K	Targeted	LCM
		86	HG MCN	NA	4.5cm	2.5cm	1.FSCT	Targeted	LCM
		135	LG MCN	NA	4.5cm	2.5cm	1.N	Targeted	LCM
		114	HG MCN	NA	4.5cm	2.5cm	1.D	Targeted	LCM
		17	HG MCN	NA	4.5cm	2.5cm	1.C1	Targeted	LCM
		18	PDAC	NA	4.5cm	2.5cm	1.C1	Targeted	LCM
MTP4	NA	T1	HG IPMN	Pancreatobiliary-type	11.0cm	2.0cm	1.FSC	Exome	Coring
		T2	PDAC	NA	11.0cm	2.0cm	1.FSC	Exome	Coring
		N	Normal duodenum	NA	11.0cm	2.0cm	2.J	Exome	Coring
MTP5	73	T1	HG IPMN	Pancreatobiliary-type	2.0cm	2.5cm	5.I	Exome	Coring
		T2	PDAC	NA	2.0cm	2.5cm	4.T1	Exome	Coring
		N	Normal duodenum	NA	2.0cm	2.5cm	4.PM	Exome	Coring
		132	Normal duodenum	NA	2.0cm	2.5cm	4.PM	Targeted	Coring
		101	HG IPMN	Pancreatobiliary-type	2.0cm	2.5cm	4.T9	Targeted	LCM
		49	HG IPMN	Pancreatobiliary-type	2.0cm	2.5cm	4.T5	Targeted	LCM
		117	HG IPMN	Pancreatobiliary-type	2.0cm	2.5cm	4.T9	Targeted	LCM
		109	HG IPMN	Pancreatobiliary-type	2.0cm	2.5cm	4.T10	Targeted	LCM
		100	HG IPMN	Pancreatobiliary-type	2.0cm	2.5cm	4.FSCPN	Targeted	LCM
		22	HG IPMN	Pancreatobiliary-type	2.0cm	2.5cm	4.P1	Targeted	LCM
		40	HG IPMN	Pancreatobiliary-type	2.0cm	2.5cm	4.T2	Targeted	LCM
		41	HG IPMN	Pancreatobiliary-type	2.0cm	2.5cm	4.T4	Targeted	LCM
		99	HG IPMN	Pancreatobiliary-type	2.0cm	2.5cm	4.T9	Targeted	LCM
		115	HG IPMN	Pancreatobiliary-type	2.0cm	2.5cm	4.FSCT	Targeted	LCM
		93	Mucinous carcinoma	NA	2.0cm	2.5cm	4.T9	Targeted	LCM
		79	HG IPMN	Pancreatobiliary-type	2.0cm	2.5cm	4.T9	Targeted	LCM
		76	HG IPMN	Pancreatobiliary-type	2.0cm	2.5cm	4.FSCT	Targeted	LCM
		71	HG IPMN	Pancreatobiliary-type	2.0cm	2.5cm	4.T1	Targeted	LCM
		119	HG IPMN	Pancreatobiliary-type	2.0cm	2.5cm	5.E	Targeted	LCM
		66	LG IPMN	Pancreatobiliary-type	2.0cm	2.5cm	4.T1	Targeted	LCM
		75	HG IPMN	Pancreatobiliary-type	2.0cm	2.5cm	3.A	Targeted	LCM
		50	HG IPMN	Pancreatobiliary-type	2.0cm	2.5cm	5.A	Targeted	LCM
		68	Mucinous carcinoma	NA	2.0cm	2.5cm	5.G	Targeted	LCM
		78	Mucinous carcinoma	NA	2.0cm	2.5cm	5.H	Targeted	LCM
		118	HG IPMN	Pancreatobiliary-type	2.0cm	2.5cm	5.H	Targeted	LCM
		116	PDAC	NA	2.0cm	2.5cm	5.A	Targeted	LCM
MTP6	65	T1	HG IPMN	Intestinal-type	5.0cm	NA	4.N	Exome	Coring
		T2	PDAC	NA	5.0cm	NA	4.N	Exome	Coring
		N	Normal duodenum	NA	5.0cm	NA	2.J	Exome	Coring
MTP7	58	T1	LG MCN	NA	11.0cm	NA	1.1	Exome	Coring
		T2	HG MCN	NA	11.0cm	NA	1.3	Exome	Coring
		T3	PDAC	NA	11.0cm	NA	1.3	Exome	Coring
		N	Normal spleen	NA	11.0cm	NA	1.16	Exome	Coring
MTP8	67	T1	HG IPMN	Intestinal-type	3.0cm	1.9cm	2.T13	Exome	Coring
		T2	Mucinous carcinoma	NA	3.0cm	1.9cm	2.T6	Exome	Coring
		N	Normal duodenum	NA	3.0cm	1.9cm	3.PM	Exome	Coring
		45	Normal duodenum	NA	3.0cm	1.9cm	3.PM	Targeted	Coring
		62	HG IPMN	Intestinal-type	3.0cm	1.9cm	3.T14	Targeted	LCM
		59	HG IPMN	Intestinal-type	3.0cm	1.9cm	3.T11	Targeted	LCM
		82	HG IPMN	Intestinal-type	3.0cm	1.9cm	3.T10	Targeted	LCM
		52	HG IPMN	Intestinal-type	3.0cm	1.9cm	3.T13	Targeted	LCM
		124	LG IPMN	Intestinal-type	3.0cm	1.9cm	3.T13	Targeted	LCM
		65	HG IPMN	Intestinal-type	3.0cm	1.9cm	3.AMP	Targeted	LCM
		54	HG IPMN	Intestinal-type	3.0cm	1.9cm	3.T9	Targeted	LCM
		44	HG IPMN	Intestinal-type	3.0cm	1.9cm	3.FSCT2B	Targeted	LCM
		43	LG IPMN	Intestinal-type	3.0cm	1.9cm	3.FSCT2A	Targeted	LCM
		77	HG IPMN	Intestinal-type	3.0cm	1.9cm	3.P1	Targeted	LCM
		69	HG IPMN	Intestinal-type	3.0cm	1.9cm	3.PM	Targeted	LCM
		26	HG IPMN	Intestinal-type	3.0cm	1.9cm	3.T1	Targeted	LCM
		95	HG IPMN	Intestinal-type	3.0cm	1.9cm	3.T3	Targeted	LCM
		51	HG IPMN	Intestinal-type	3.0cm	1.9cm	3.T4	Targeted	LCM
		53	HG IPMN	Intestinal-type	3.0cm	1.9cm	3.T7	Targeted	LCM
		81	Mucinous carcinoma	NA	3.0cm	1.9cm	3.T1	Targeted	LCM
MTP9	71	T1	HG IPMN	Pancreatobiliary-type	3.5cm	1.8cm	F.12	Exome	Coring
		T2	PDAC	NA	3.5cm	1.8cm	F.12	Exome	Coring
		N	Normal duodenum	NA	3.5cm	1.8cm	F.1	Exome	Coring
MTP11	76	T1	HG IPMN	Pancreatobiliary-type	NA	2.0cm	C.1	Exome	Coring
		T2	PDAC	NA	NA	2.0cm	C.1	Exome	Coring
		N	Normal duodenum	NA	NA	2.0cm	C.7	Exome	Coring
MTP13	75	T1	HG IPMN	Pancreatobiliary-type	5.7cm	0.3cm	C.1	Exome	Coring
		T2	PDAC	NA	5.7cm	0.3cm	C.1	Exome	Coring
		N	Normal duodenum	NA	5.7cm	0.3cm	C.7	Exome	Coring
MTP14	68	T1	HG IPMN	Pancreatobiliary-type	2.0cm	0.5cm	4.M	Exome	Coring
		T2	PDAC	NA	2.0cm	0.5cm	4.M	Exome	Coring
		N	Normal duodenum	NA	2.0cm	0.5cm	5.A	Exome	Coring
MTP18	74	T1	HG IPMN	Pancreatobiliary-type	6.5cm	2.0cm	A.26	Exome	Coring
		T2	PDAC	NA	6.5cm	2.0cm	A.26	Exome	Coring
		N	Normal duodenum	NA	6.5cm	2.0cm	A.30	Exome	Coring
MTP19	80	T1	Cancerization	Pancreatobiliary-type	1.6cm	0.9cm	2.FSCT4	Exome	Coring
		T2	PDAC	NA	1.6cm	0.9cm	2.FSCT4	Exome	Coring
		N	Normal duodenum	NA	1.6cm	0.9cm	2.Q	Exome	Coring
		47	Normal duodenum	NA	1.6cm	0.9cm	2.Q	Targeted	Coring
		61	LG IPMN	Gastric-type	1.6cm	0.9cm	2.A	Targeted	LCM
		74	LG IPMN	Gastric-type	1.6cm	0.9cm	2.FSCT2	Targeted	LCM
		84	LG IPMN	Gastric-type	1.6cm	0.9cm	2.P	Targeted	LCM
		80	LG IPMN	Gastric-type	1.6cm	0.9cm	2.FSCT4	Targeted	LCM
		98	LG IPMN	Gastric-type	1.6cm	0.9cm	2.B	Targeted	LCM
		56	LG IPMN	Gastric-type	1.6cm	0.9cm	2.B	Targeted	LCM
		67	LG IPMN	Gastric-type	1.6cm	0.9cm	2.C	Targeted	LCM
		92	LG IPMN	Gastric-type	1.6cm	0.9cm	2.B	Targeted	LCM
		133	HG IPMN	Gastric-type	1.6cm	0.9cm	2.C	Targeted	LCM
		10	HG IPMN	Gastric-type	1.6cm	0.9cm	2.FSCT2	Targeted	LCM
		144	PDAC	NA	1.6cm	0.9cm	2.FSCT4	Targeted	LCM
		55	Cancerization	NA	1.6cm	0.9cm	2.A	Targeted	LCM
		9	Cancerization	NA	1.6cm	0.9cm	2.FSCT4	Targeted	LCM
		60	Cancerization	NA	1.6cm	0.9cm	2.FSCT	Targeted	LCM
MTP23	72	T1	HG IPMN	Intestinal-type	NA	2.0cm	A.6B	Exome	Coring
		T2	Mucinous carcinoma	NA	NA	2.0cm	A.6B	Exome	Coring
		N	Normal duodenum	NA	NA	2.0cm	C.2	Exome	Coring
MTP24	83	T1	HG IPMN	Pancreatobiliary-type	4.0cm	2.1cm	2.B	Exome	Coring
		T2	PDAC	NA	4.0cm	2.1cm	2.D	Exome	Coring
		N	Normal duodenum	NA	4.0cm	2.1cm	3.DM	Exome	Coring
		48	Normal duodenum	NA	4.0cm	2.1cm	3.DM	Targeted	Coring
		111	LG IPMN	Pancreatobiliary-type	4.0cm	2.1cm	2.F	Targeted	LCM
		30	HG IPMN	Pancreatobiliary-type	4.0cm	2.1cm	2.FSCT	Targeted	LCM
		28	HG IPMN	Pancreatobiliary-type	4.0cm	2.1cm	2.E	Targeted	LCM
		27	HG IPMN	Pancreatobiliary-type	4.0cm	2.1cm	2.D	Targeted	LCM
		29	HG IPMN	Pancreatobiliary-type	4.0cm	2.1cm	2.F	Targeted	LCM
		32	HG IPMN	Pancreatobiliary-type	4.0cm	2.1cm	2.H	Targeted	LCM
		15	HG IPMN	Pancreatobiliary-type	4.0cm	2.1cm	2.F	Targeted	LCM
		13	HG IPMN	Pancreatobiliary-type	4.0cm	2.1cm	2.D	Targeted	LCM
		12	HG IPMN	Pancreatobiliary-type	4.0cm	2.1cm	2.C	Targeted	LCM
		14	HG IPMN	Pancreatobiliary-type	4.0cm	2.1cm	2.E	Targeted	LCM
		31	HG IPMN	Pancreatobiliary-type	4.0cm	2.1cm	2.FSCT	Targeted	LCM
		103	PDAC	NA	4.0cm	2.1cm	2.D	Targeted	LCM
		16	PDAC	NA	4.0cm	2.1cm	2.FSCT	Targeted	LCM
		113	PDAC	NA	4.0cm	2.1cm	2.C	Targeted	LCM
		110	PDAC	NA	4.0cm	2.1cm	2.FSCT	Targeted	LCM
MTP26	71	T1	LG IPMN	Pancreatobiliary-type	4.0cm	1.5cm	2.19	Exome	Coring
		T2	HG IPMN	Pancreatobiliary-type	4.0cm	1.5cm	2.12	Exome	Coring
		T3	PDAC	NA	4.0cm	1.5cm	2.19	Exome	Coring
		N	Normal duodenum	NA	4.0cm	1.5cm	3.2	Exome	Coring
MTP30	78	T1	HG IPMN	Intestinal-type	3.8cm	1.5cm	C.5	Exome	Coring
		T2	Mucinous carcinoma	NA	3.8cm	1.5cm	C.5	Exome	Coring
		N	Normal duodenum	NA	3.8cm	1.5cm	C.3	Exome	Coring
