# Supplementary material for: Genomic characterization of malignant progression in neoplastic pancreatic cysts
Source: Nat Commun. 2020 Aug 14;11:4085. doi: 10.1038/s41467-020-17917-8 (PMC7428044; doi:10.1038/s41467-020-17917-8)
Supplement: Supplementary file 5 — Supplementary Data 2 [file 41467_2020_17917_MOESM5_ESM.xlsx]

## Sheet: 2
Supplementary Table 2. Summary of next generation sequencing analyses
Sample ID	Analysis Type	Read Length (bp)	Sequenced Bases Mapped to Genome	Bases Mapped to Target Region	Percent Mapped to Target Region	Average High Quality Total Coverage	Average High Quality Distinct Coverage
MTP1_T1	Exome	100	27117628442	12089793464	0.445828	280.735	236.179
MTP1_T2	Exome	100	25641168255	12004842399	0.468186	268.077	234.519
MTP1_N	Exome	100	14798351319	7591004975	0.512963	155.774	148.293
MTP1_11	Targeted	150	565750412	253747314	0.448515	849.037	779.939
MTP1_23	Targeted	150	765592853	162849647	0.212711	530.921	508.214
MTP1_24	Targeted	150	779180225	170660378	0.219026	531.54	501.099
MTP1_25	Targeted	150	801608920	216625848	0.270239	689.045	642.482
MTP1_42	Targeted	150	1443063072	282649136	0.195867	541.516	511.374
MTP1_104	Targeted	150	354037457	119599217	0.337815	391.521	361.145
MTP1_121	Targeted	150	422096594	193566831	0.458584	616.72	546.979
MTP1_127	Targeted	150	364516151	99814021	0.273826	336.705	312.973
MTP1_143	Targeted	150	799664923	141679095	0.177173	335.89	305.478
MTP2_T1	Exome	100	28083762455	12151926873	0.432703	281.839	237.393
MTP2_T2	Exome	100	25105646788	11437698728	0.455583	259.888	223.44
MTP2_N	Exome	100	15293933543	6843483088	0.447464	158.926	133.69
MTP2_6	Targeted	150	610174065	176574625	0.289384	417.684	366.268
MTP2_7	Targeted	150	1094372606	494784933	0.452117	1439	1284.05
MTP2_8	Targeted	150	795681140	303783419	0.38179	974.58	892.384
MTP2_21	Targeted	150	825454978	193393563	0.234287	618.11	589.491
MTP2_34	Targeted	150	316128315	150113447	0.47485	375.415	332.017
MTP2_35	Targeted	150	409286036	197514252	0.482582	524.753	463.456
MTP2_36	Targeted	150	1348859787	179239062	0.132882	368.273	355.976
MTP2_37	Targeted	150	404455169	199965253	0.494406	542.681	485.059
MTP2_38	Targeted	150	559931584	226472063	0.404464	592.062	539.321
MTP2_57	Targeted	150	443675262	167122284	0.376677	497.129	462.394
MTP2_72	Targeted	150	491608379	280888694	0.571367	743.449	626.954
MTP2_83	Targeted	150	453599469	238913246	0.526705	652.113	549.768
MTP2_94	Targeted	150	267144238	122589720	0.45889	417.543	389.239
MTP2_97	Targeted	150	357688716	148514422	0.415206	400.097	364.308
MTP2_102	Targeted	150	313710688	93576130	0.298288	267.018	251.503
MTP2_107	Targeted	150	267681419	136555164	0.510141	352.089	284.048
MTP2_148	Targeted	150	330761300	163185632	0.493364	395.278	310.241
MTP3_T1	Exome	100	28956746335	11237054783	0.388063	280.116	219.52
MTP3_T2	Exome	100	28410417021	11031179896	0.388279	276.762	215.498
MTP3_T3	Exome	100	25268193842	12299599872	0.486762	273.377	240.278
MTP3_N	Exome	100	11492975710	5659815559	0.492459	122.672	110.567
MTP3_1	Targeted	150	630565774	246393184	0.390749	336.833	271.648
MTP3_2	Targeted	150	655826147	211875916	0.323067	378.21	330.357
MTP3_3	Targeted	150	663070933	293135412	0.442088	532.113	424.254
MTP3_4	Targeted	150	640143902	263474812	0.411587	588.936	493.733
MTP3_5	Targeted	150	706139322	300644903	0.425759	575.858	472.499
MTP3_17	Targeted	150	796106718	159409651	0.200237	399.35	374.506
MTP3_18	Targeted	150	1302186995	23235690	0.0178436	77.2254	76.5227
MTP3_19	Targeted	150	651031114	139579654	0.214398	297.698	282.799
MTP3_20	Targeted	150	851045666	159009906	0.186841	408.795	391.568
MTP3_33	Targeted	150	1440117409	98585669	0.0684567	230.659	225.546
MTP3_73	Targeted	150	379396661	210073858	0.553705	541.706	454.872
MTP3_86	Targeted	150	269563730	135330970	0.502037	368.961	334.623
MTP3_87	Targeted	150	424506547	219624471	0.517364	635.074	547.637
MTP3_106	Targeted	150	312719893	152535951	0.487772	455.472	390.299
MTP3_108	Targeted	150	355286747	178861709	0.503429	479.827	394.092
MTP3_114	Targeted	150	231460620	76993196	0.332641	176.23	164.258
MTP3_123	Targeted	150	279724235	110967416	0.396703	313.435	282.138
MTP3_135	Targeted	150	556228796	276417334	0.496949	409.234	279.994
MTP3_149	Targeted	150	399108766	167873310	0.42062	347.533	267.619
MTP4_T1	Exome	100	24318902664	10842236470	0.445836	261.169	211.807
MTP4_T2	Exome	100	26895831356	11869033901	0.441296	285.909	231.866
MTP4_N	Exome	100	12152229828	6832241701	0.562221	141.564	133.471
MTP5_T1	Exome	100	24210643693	5072269375	0.209506	157.05	99.0888
MTP5_T2	Exome	100	24766248063	3564129167	0.143911	120.053	69.6267
MTP5_N	Exome	100	12934776567	5013668937	0.387612	125.953	97.944
MTP5_22	Targeted	150	809298494	127341760	0.157348	294.366	282.641
MTP5_40	Targeted	150	365907542	167933547	0.458951	450.164	411.395
MTP5_41	Targeted	150	392550937	194151469	0.494589	498.049	429.032
MTP5_49	Targeted	150	1482466230	73805408	0.0497856	203.525	200.894
MTP5_50	Targeted	150	605596612	233204471	0.385082	552.002	480.857
MTP5_66	Targeted	150	257977678	137439277	0.532756	398.255	362.225
MTP5_68	Targeted	150	218099415	146061905	0.669703	382.891	329.697
MTP5_71	Targeted	150	348388326	190130814	0.545744	526.212	470.01
MTP5_75	Targeted	150	339080938	129382314	0.381568	258.709	221.339
MTP5_76	Targeted	150	275092386	130721830	0.475192	398.98	369.156
MTP5_78	Targeted	150	326900179	195434128	0.59784	488.455	421.935
MTP5_79	Targeted	150	462832779	179328493	0.387458	505.822	445.392
MTP5_93	Targeted	150	328960580	149155032	0.453413	429.006	377.066
MTP5_99	Targeted	150	276810115	134101101	0.484452	405.791	361.802
MTP5_100	Targeted	150	297208737	140952796	0.474255	437.168	383.275
MTP5_101	Targeted	150	460544307	222988957	0.484186	590.51	495.081
MTP5_109	Targeted	150	340396764	170174857	0.499931	456.3	379.301
MTP5_115	Targeted	150	272869049	108212334	0.396572	338.36	314.413
MTP5_116	Targeted	150	254656694	82406334	0.323598	190.809	171.333
MTP5_117	Targeted	150	398287608	175450960	0.440513	393.363	322.83
MTP5_118	Targeted	150	333423070	128871022	0.386509	364.112	324.67
MTP5_119	Targeted	150	628645830	197274103	0.313808	274.275	211.296
MTP5_132	Targeted	150	574061298	206768984	0.360186	195.299	130.244
MTP6_T1	Exome	100	27188639325	11103411544	0.408384	243.429	216.909
MTP6_T2	Exome	100	23998284839	11838331152	0.493299	265.042	231.266
MTP6_N	Exome	100	11808928258	4561629329	0.386286	112.006	89.1132
MTP7_T1	Exome	100	24550325440	6695718675	0.272734	192.637	130.803
MTP7_T2	Exome	100	25245135367	7786630236	0.308441	220.458	152.115
MTP7_T3	Exome	100	27408593191	11873613363	0.433208	291.923	231.956
MTP7_N	Exome	100	11600349514	4161201950	0.358713	108.308	81.2907
MTP8_T1	Exome	100	21770768158	10401270848	0.477763	235.856	203.193
MTP8_T2	Exome	100	25113969317	11707620021	0.46618	268.536	228.713
MTP8_N	Exome	100	12100503263	6256101955	0.517012	134.072	122.215
MTP8_26	Targeted	150	640383884	146842675	0.229304	519.097	507.162
MTP8_43	Targeted	150	339392127	101616748	0.299408	363.672	353.671
MTP8_44	Targeted	150	1286918106	66783274	0.051894	240.79	239.07
MTP8_45	Targeted	150	1328564709	286271094	0.215474	656.736	625.994
MTP8_51	Targeted	150	503809226	115242176	0.228742	380.984	372.585
MTP8_52	Targeted	150	292017037	54646442	0.187134	186.8	184.585
MTP8_53	Targeted	150	488634002	118550226	0.242616	415.345	407.825
MTP8_54	Targeted	150	812947847	189128098	0.232645	661.97	641.119
MTP8_59	Targeted	150	343018258	178116793	0.519263	562.048	508.247
MTP8_62	Targeted	150	671746743	50155562	0.0746644	157.768	156.045
MTP8_65	Targeted	150	580597587	118555684	0.204196	377.292	363.805
MTP8_69	Targeted	150	232285879	119953457	0.516404	432.474	407.208
MTP8_77	Targeted	150	406731086	242712999	0.596741	654.938	543.279
MTP8_81	Targeted	150	314261562	161746494	0.514687	559.894	528.107
MTP8_82	Targeted	150	424462447	210457056	0.49582	660.306	567.625
MTP8_95	Targeted	150	442605160	212206548	0.479449	713.412	619.724
MTP8_124	Targeted	150	446946017	180012739	0.402762	315.421	218.008
MTP9_T1	Exome	100	23623244005	8778216652	0.371592	218.017	171.486
MTP9_T2	Exome	100	20256497959	6503193453	0.321042	174.778	127.042
MTP9_N	Exome	100	11665545002	5195284536	0.445353	117.578	101.492
MTP11_T1	Exome	100	19615144695	5329760718	0.271717	147.488	104.119
MTP11_T2	Exome	100	23196943193	6918710231	0.29826	183.277	135.16
MTP11_N	Exome	100	10694982053	4344550834	0.406223	99.6721	84.8725
MTP13_T1	Exome	100	24464889008	10068331412	0.411542	219.516	196.689
MTP13_T2	Exome	100	23176624122	8037582666	0.346797	200.986	157.017
MTP13_N	Exome	100	10239389718	4018109635	0.392417	85.4289	78.4953
MTP14_T1	Exome	100	23988903525	9834289616	0.409952	218.012	192.117
MTP14_T2	Exome	100	25857293027	10434387450	0.403538	230.894	203.84
MTP14_N	Exome	100	12353961279	5235523092	0.423793	112.467	102.278
MTP18_T1	Exome	100	12090781279	3801780115	0.314436	98.1486	74.2693
MTP18_T2	Exome	100	20627046185	7508593191	0.364017	180.874	146.683
MTP18_N	Exome	100	9546570647	4121973203	0.431775	91.1424	80.5244
MTP19_T1	Exome	100	20924854162	9929223815	0.474518	217.304	193.971
MTP19_T2	Exome	100	19420822939	8980121424	0.462397	197.088	175.43
MTP19_N	Exome	100	9185812879	4932741731	0.536996	99.1629	96.363
MPT19_9	Targeted	150	771154171	266190815	0.345185	905.222	868.945
MPT19_10	Targeted	150	955502021	180597068	0.189008	626.182	602.855
MTP19_47	Targeted	150	1722475361	404915621	0.235078	896.705	850.82
MPT19_55	Targeted	150	849432031	140554382	0.165469	466.286	458.036
MPT19_56	Targeted	150	793103533	157846069	0.199023	557.815	549.238
MPT19_60	Targeted	150	208984710	37979554	0.181734	135.631	134.624
MPT19_61	Targeted	150	287626725	79127386	0.275104	283.45	278.773
MPT19_67	Targeted	150	210105340	101429626	0.482756	365.304	353.823
MPT19_74	Targeted	150	432286121	220784225	0.510736	804.472	751.111
MPT19_80	Targeted	150	454590151	204589239	0.450052	719.724	679.26
MPT19_84	Targeted	150	314172545	150837071	0.480109	569.274	539.701
MPT19_92	Targeted	150	314776997	150022014	0.476598	572.86	545.085
MPT19_98	Targeted	150	443103061	211620839	0.477588	778.485	731.23
MPT19_133	Targeted	150	355520216	39905330	0.112245	143.222	141.806
MPT19_144	Targeted	150	402416725	194158298	0.482481	630.041	509.643
MTP23_T1	Exome	100	20692703367	5392172219	0.260583	157.289	105.338
MTP23_T2	Exome	100	20872652488	4684649543	0.22444	139.472	91.5165
MTP23_N	Exome	100	7589536010	2619675766	0.345169	69.232	51.1764
MTP24_T1	Exome	100	18323828474	6746626127	0.368189	158.359	131.798
MTP24_T2	Exome	100	19623345528	7761900083	0.395544	180.33	151.632
MTP24_N	Exome	100	9141037331	2584947642	0.282785	58.2272	50.498
MTP24_12	Targeted	150	1000149635	444280391	0.444214	1533.19	1402.67
MTP24_13	Targeted	150	782244516	291072005	0.372098	934.989	874.955
MTP24_14	Targeted	150	655410218	275704815	0.42066	974.514	902.936
MTP24_15	Targeted	150	704016562	287382342	0.408204	1036.53	935.54
MTP24_16	Targeted	150	875900633	382368286	0.436543	1290.36	1213.85
MTP24_27	Targeted	150	232259780	98689380	0.424909	337.176	285.534
MTP24_28	Targeted	150	308805528	151809039	0.491601	515.439	486.336
MTP24_29	Targeted	150	368185643	56890284	0.154515	207.446	202.542
MTP24_30	Targeted	150	804961342	170944982	0.212364	575.501	560.465
MTP24_31	Targeted	150	381826629	86036946	0.22533	312.231	304.782
MTP24_32	Targeted	150	662542045	186583834	0.281618	661.015	632.704
MTP24_48	Targeted	150	1612536266	336686240	0.208793	728.648	688.023
MTP24_103	Targeted	150	290532209	134516199	0.462999	493.583	460.636
MTP24_110	Targeted	150	542856574	232855980	0.428946	828.708	735.821
MTP24_111	Targeted	150	271941626	127084952	0.467324	489.703	466.926
MTP24_113	Targeted	150	386452304	194273840	0.502711	658.243	617.287
MTP26_T1	Exome	100	15934191236	7122667389	0.447005	165.325	139.144
MTP26_T2	Exome	100	16942096208	6615136456	0.390456	161.323	129.229
MTP26_T3	Exome	100	21013767144	5971751518	0.284183	164.879	116.661
MTP26_N	Exome	100	10642618416	1889502648	0.177541	60.0365	36.9122
MTP30_T1	Exome	100	14645103452	4087619875	0.279112	119.088	79.8533
MTP30_T2	Exome	100	16845518385	6782471551	0.402628	166.535	132.498
MTP30_N	Exome	100	8861014930	4334629983	0.48918	94.2327	84.6787
