# Supplementary material for: Genomic characterization of malignant progression in neoplastic pancreatic cysts
Source: Nat Commun. 2020 Aug 14;11:4085. doi: 10.1038/s41467-020-17917-8 (PMC7428044; doi:10.1038/s41467-020-17917-8)
Supplement: Supplementary file 6 — Supplementary Data 3 [file 41467_2020_17917_MOESM6_ESM.xlsx]

## Sheet: 3
Supplementary Table 3. Genomic regions analyzed in targeted sequencing panel
Chromosome	Start	End	Gene
chr1	2452587	2452588	PANK4
chr1	2528074	2528075	MMEL1
chr1	2530207	2530208	MMEL1
chr1	6170577	6170578	CHD5
chr1	6521554	6521555	TNFRSF25
chr1	10431224	10431225	KIF1B
chr1	10510349	10510350	CORT
chr1	10703217	10703218	RP4-734G22.3
chr1	11575551	11575552	PTCHD2
chr1	12024699	12024700	PLOD1
chr1	12815715	12815716	C1orf158
chr1	13910414	13910415	PDPN
chr1	19428054	19428055	UBR4
chr1	19473374	19473375	UBR4
chr1	21050924	21050925	SH2D5
chr1	24123200	24123201	GALE
chr1	24419571	24419572	MYOM3
chr1	24432519	24432520	MYOM3
chr1	25893427	25893428	LDLRAP1
chr1	26769349	26769350	DHDDS
chr1	27683216	27683217	MAP3K6
chr1	27706621	27706622	CD164L2
chr1	32204211	32204212	BAI2
chr1	33245004	33245005	YARS
chr1	36937076	36937077	CSF3R
chr1	38227713	38227714	EPHA10
chr1	40092318	40092319	HEYL
chr1	41481834	41481835	SLFNL1
chr1	44083562	44083563	PTPRF
chr1	51778517	51778518	TTC39A
chr1	53554619	53554620	SLC1A7
chr1	53676805	53676806	RP5-1024G6.2
chr1	55066974	55066975	ACOT11
chr1	67161094	67161095	SGIP1
chr1	90179193	90179194	RP11-302M6.4
chr1	90400850	90400851	LRRC8D
chr1	95696552	95696553	RP11-57H12.3
chr1	107867517	107867518	NTNG1
chr1	144150385	144150387	NBPF8
chr1	152080543	152080544	TCHH
chr1	152215795	152215796	FLG-AS1
chr1	153580616	153580617	S100A16
chr1	153655904	153655905	NPR1
chr1	154247946	154247947	HAX1
chr1	155178630	155178631	MTX1
chr1	158325977	158325978	CD1E
chr1	158736113	158736114	OR6N1
chr1	158746665	158746666	OR6N2
chr1	158911922	158911923	PYHIN1
chr1	160099080	160099081	ATP1A2
chr1	161133989	161133990	USP21
chr1	162750030	162750031	DDR2
chr1	167095183	167095184	DUSP27
chr1	167096324	167096325	DUSP27
chr1	175087881	175087882	TNN
chr1	176926895	176926896	ASTN1
chr1	190067205	190067206	BRINP3
chr1	198697573	198697574	PTPRC
chr1	201038725	201038726	CACNA1S
chr1	201165021	201165022	IGFN1
chr1	201176088	201176089	IGFN1
chr1	204230507	204230508	PLEKHA6
chr1	209795922	209795923	LAMB3
chr1	209956479	209956480	C1orf74
chr1	225117236	225117237	DNAH14
chr1	228466972	228466973	OBSCN
chr1	228496835	228496836	OBSCN
chr1	230663428	230663429	COG2
chr1	236157109	236157110	NID1
chr1	237754200	237754201	RYR2
chr1	241031911	241031912	RGS7
chr1	241757846	241757847	OPN3
chr1	247886878	247886879	OR14A2
chr1	248097255	248097256	OR2AJ1
chr1	248512872	248512873	OR14C36
chr2	1480992	1480993	TPO
chr2	3483050	3483051	TRAPPC12
chr2	26725246	26725247	OTOF
chr2	27704067	27704068	IFT172
chr2	29016771	29016772	SPDYA
chr2	29497990	29497991	ALK
chr2	31154969	31154970	GALNT14
chr2	32800348	32800349	BIRC6
chr2	43304994	43304995	THADA
chr2	50724772	50724773	NRXN1
chr2	61430376	61430377	USP34
chr2	61622128	61622129	USP34
chr2	74907203	74907204	SEMA4F
chr2	79732233	79732234	CTNNA2
chr2	95847052	95847053	ZNF2
chr2	96933458	96933459	CIAO1
chr2	97357320	97357321	FER1L5
chr2	97526916	97526917	SEMA4C
chr2	97531406	97531407	SEMA4C
chr2	100623208	100623209	AFF3
chr2	101541654	101541655	NPAS2
chr2	107459646	107459647	ST6GAL2
chr2	120221746	120221747	SCTR
chr2	120567439	120567440	PTPN4
chr2	131673976	131673977	ARHGEF4
chr2	131798893	131798894	ARHGEF4
chr2	141680639	141680640	LRP1B
chr2	158974434	158974435	UPP2
chr2	159800950	159800951	LY75-CD302
chr2	166900451	166900452	SCN1A
chr2	170019024	170019025	LRP2
chr2	171819353	171819354	GORASP2
chr2	172928465	172928466	METAP1D
chr2	175436827	175436828	WIPF1
chr2	179403377	179403378	TTN
chr2	179416930	179416931	TTN
chr2	197711874	197711875	PGAP1
chr2	202557635	202557636	MPP4
chr2	207620167	207620168	MDH1B
chr2	210888011	210888012	KANSL1L
chr2	212251860	212251861	ERBB4
chr2	212426736	212426737	ERBB4
chr2	217332686	217332687	SMARCAL1
chr2	218700886	218700887	TNS1
chr2	219297578	219297579	VIL1
chr2	225086510	225086511	NA
chr2	227906933	227906934	COL4A4
chr2	228131171	228131172	AC097662.2
chr2	228886428	228886429	SPHKAP
chr2	230282947	230282948	DNER
chr2	233898989	233898990	NEU2
chr2	234754401	234754402	HJURP
chr2	237489245	237489246	ACKR3
chr2	240984811	240984812	OR6B3
chr2	241517062	241517063	RNPEPL1
chr2	241662896	241662897	KIF1A
chr2	242681916	242681917	D2HGDH
chr2	242707178	242707179	D2HGDH
chr2	242741331	242741332	GAL3ST2
chr3	3081758	3081759	CNTN4-AS1
chr3	4726826	4726827	ITPR1
chr3	9424970	9424971	THUMPD3
chr3	9989638	9989639	PRRT3-AS1
chr3	15493172	15493173	COLQ
chr3	27431573	27431574	SLC4A7
chr3	30648365	30648479	TGFBR2
chr3	30664680	30664775	TGFBR2
chr3	30686228	30686417	TGFBR2
chr3	30691751	30691962	TGFBR2
chr3	30713119	30713939	TGFBR2
chr3	30715586	30715748	TGFBR2
chr3	30729865	30730013	TGFBR2
chr3	30732901	30733101	TGFBR2
chr3	38950679	38950680	SCN11A
chr3	41265549	41265582	CTNNB1
chr3	41266006	41266254	CTNNB1
chr3	41266434	41266708	CTNNB1
chr3	41266814	41267073	CTNNB1
chr3	41267140	41267362	CTNNB1
chr3	41268688	41268853	CTNNB1
chr3	41274821	41274945	CTNNB1
chr3	41275009	41275368	CTNNB1
chr3	41275619	41275798	CTNNB1
chr3	41277204	41277344	CTNNB1
chr3	41277829	41278000	CTNNB1
chr3	41278068	41278210	CTNNB1
chr3	41279496	41279577	CTNNB1
chr3	41280614	41280843	CTNNB1
chr3	42772075	42772076	CCDC13
chr3	47164949	47164950	SETD2
chr3	47449282	47449283	PTPN23
chr3	48310273	48310274	ZNF589
chr3	49412944	49412945	RHOA
chr3	49689570	49689571	BSN
chr3	50223421	50223422	SEMA3F
chr3	50225334	50225335	SEMA3F
chr3	56026180	56026181	ERC2
chr3	77623803	77623804	ROBO2
chr3	114476064	114476075	ZBTB20
chr3	119263552	119263553	CD80
chr3	123419781	123419782	MYLK
chr3	124160883	124160884	KALRN
chr3	124646802	124646803	MUC13
chr3	126137530	126137531	CCDC37
chr3	127379622	127379623	PODXL2
chr3	137748669	137748670	CLDN18
chr3	138724660	138724661	MRPS22
chr3	139257722	139257723	RBP1
chr3	140282841	140282842	CLSTN2
chr3	140401599	140401600	TRIM42
chr3	142681277	142681278	PAQR9
chr3	142840593	142840594	CHST2
chr3	145938642	145938643	PLSCR4
chr3	169644769	169644770	SAMD7
chr3	178916603	178916977	PIK3CA
chr3	178917467	178917697	PIK3CA
chr3	178919067	178919338	PIK3CA
chr3	178921321	178921587	PIK3CA
chr3	178922280	178922386	PIK3CA
chr3	178927372	178927498	PIK3CA
chr3	178927963	178928136	PIK3CA
chr3	178928208	178928363	PIK3CA
chr3	178935987	178936132	PIK3CA
chr3	178936973	178937075	PIK3CA
chr3	178937348	178937533	PIK3CA
chr3	178937726	178937850	PIK3CA
chr3	178938763	178938955	PIK3CA
chr3	178941858	178941985	PIK3CA
chr3	178942477	178942619	PIK3CA
chr3	178943739	178943838	PIK3CA
chr3	178947049	178947240	PIK3CA
chr3	178947781	178947919	PIK3CA
chr3	178948002	178948174	PIK3CA
chr3	178951871	178952162	PIK3CA
chr3	180381714	180381715	CCDC39
chr3	183756663	183756664	HTR3D
chr3	191829836	191829837	NA
chr4	1806131	1806132	FGFR3
chr4	3222001	3222002	HTT
chr4	37446360	37446361	KIAA1239
chr4	57182334	57182335	KIAA1211
chr4	65175573	65175574	TECRL
chr4	70460898	70460899	UGT2A1
chr4	74005712	74005713	ANKRD17
chr4	89148198	89148200	ABCG2
chr4	100573155	100573156	RP11-766F14.2
chr4	106158025	106158026	TET2
chr4	113353322	113353323	ALPK1
chr4	121738061	121738062	PRDM5
chr4	144135676	144135677	USP38
chr4	146575176	146575177	MMAA
chr4	163032496	163032497	FSTL5
chr4	164449955	164449956	2019-03-01
chr4	170190244	170190245	SH3RF1
chr4	188924586	188924587	ZFP42
chr5	653140	653141	CEP72
chr5	1244741	1244742	SLC6A18
chr5	1293686	1293687	TERT
chr5	13809206	13809207	DNAH5
chr5	32061219	32061220	PDZD2
chr5	33649707	33649708	ADAMTS12
chr5	35065939	35065940	PRLR
chr5	36039684	36039685	UGT3A2
chr5	38418331	38418332	EGFLAM
chr5	52145216	52145217	ITGA1
chr5	63890636	63890637	RGS7BP
chr5	70793163	70793164	BDP1
chr5	76371256	76371260	ZBED3
chr5	109904310	109904311	TMEM232
chr5	112043404	112043589	APC
chr5	112090577	112090732	APC
chr5	112102012	112102117	APC
chr5	112102875	112103097	APC
chr5	112111315	112111444	APC
chr5	112116476	112116615	APC
chr5	112128132	112128236	APC
chr5	112136965	112137090	APC
chr5	112145812	112145862	APC
chr5	112151181	112151300	APC
chr5	112154652	112155051	APC
chr5	112157582	112157698	APC
chr5	112158993	112159067	APC
chr5	112162794	112162954	APC
chr5	112163615	112163713	APC
chr5	112164542	112164679	APC
chr5	112170637	112170872	APC
chr5	112173239	112179833	APC
chr5	112192335	112192380	SRP19
chr5	112198194	112198243	SRP19
chr5	127420093	127420094	SLC12A2
chr5	128797345	128797346	ADAMTS19
chr5	129520378	129520379	CHSY3
chr5	130766848	130766849	CTC-432M15.3
chr5	133901891	133901892	JADE2
chr5	137680982	137680983	FAM53C
chr5	137750152	137750155	KDM3B
chr5	139231412	139231413	CTB-35F21.4
chr5	140183012	140183013	PCDHA4
chr5	140230066	140230067	PCDHA9
chr5	140236219	140236220	PCDHA10
chr5	140734787	140734788	PCDHGB2
chr5	140752107	140752108	PCDHGA6
chr5	140789355	140789356	PCDHGB6
chr5	141051222	141051223	ARAP3
chr5	150666970	150666971	SLC36A3
chr5	150891874	150891875	CTC-251D13.1
chr5	153065885	153065886	GRIA1
chr5	156668732	156668733	ITK
chr5	159821245	159821246	C5orf54
chr5	167689716	167689717	TENM2
chr5	169805873	169805874	KCNMB1
chr5	176078805	176078806	TSPAN17
chr5	176935357	176935358	DOK3
chr5	178505879	178505880	ZNF354C
chr5	178556992	178556993	ADAMTS2
chr5	180076529	180076530	FLT4
chr6	7379047	7379048	CAGE1
chr6	10989942	10989943	ELOVL2
chr6	12124650	12124651	HIVEP1
chr6	13711709	13711710	RANBP9
chr6	24563708	24563709	KIAA0319
chr6	25554311	25554312	LRRC16A
chr6	26252161	26252162	HIST1H2BH
chr6	27883614	27883615	NA
chr6	28227210	28227211	NKAPL
chr6	35443140	35443141	TEAD3
chr6	43225689	43225690	TTBK1
chr6	43266956	43266957	SLC22A7
chr6	43499313	43499314	XPO5
chr6	46129474	46129475	ENPP5
chr6	46630235	46630236	SLC25A27
chr6	47678547	47678548	GPR115
chr6	49583459	49583460	RHAG
chr6	50683307	50683308	TFAP2D
chr6	53140027	53140028	ELOVL5
chr6	57048631	57048632	BAG2
chr6	70950433	70950434	RP1-149L1.1
chr6	72011289	72011290	RP3-331H24.5
chr6	72889438	72889439	RIMS1
chr6	75875408	75875409	COL12A1
chr6	76624666	76624667	MYO6
chr6	100061419	100061420	PRDM13
chr6	100838578	100838579	SIM1
chr6	100896524	100896525	SIM1
chr6	110301035	110301036	GPR6
chr6	132643892	132643893	MOXD1
chr6	133852359	133852360	RP3-323P13.2
chr6	136594292	136594293	BCLAF1
chr6	137540464	137540465	IFNGR1
chr6	139639755	139639756	AL592429.2
chr6	144086745	144086746	PHACTR2
chr6	144750806	144750807	UTRN
chr6	145111121	145111124	UTRN
chr6	146126464	146126465	FBXO30
chr6	155153397	155153398	SCAF8
chr6	170632299	170632300	FAM120B
chr7	878516	878517	SUN1
chr7	1132134	1132135	GPER1
chr7	1538430	1538431	INTS1
chr7	2252852	2252853	MAD1L1
chr7	2403363	2403364	EIF3B
chr7	2701358	2701359	TTYH3
chr7	4900455	4900456	PAPOLB
chr7	5363120	5363121	TNRC18
chr7	19156569	19156570	TWIST1
chr7	27285823	27285824	EVX1
chr7	42005455	42005456	GLI3
chr7	42006047	42006048	GLI3
chr7	43351395	43351396	HECW1
chr7	43400545	43400546	HECW1
chr7	47921607	47921608	PKD1L1
chr7	55259434	55259435	EGFR
chr7	56066752	56066753	GBAS
chr7	74005174	74005175	GTF2IRD1
chr7	91974312	91974313	ANKIB1
chr7	99269414	99269415	CYP3A5
chr7	100181815	100181816	FBXO24
chr7	100410443	100410444	EPHB4
chr7	100846494	100846495	DGAT2L7P
chr7	104717429	104717430	KMT2E
chr7	106520087	106520088	PIK3CG
chr7	107434298	107434299	SLC26A3
chr7	107832232	107832233	NRCAM
chr7	112724153	112724154	GPR85
chr7	124404243	124404244	GPR37
chr7	128488118	128488119	FLNC
chr7	128517347	128517348	KCP
chr7	128630167	128630168	TNPO3
chr7	140426283	140426326	BRAF
chr7	140434386	140434580	BRAF
chr7	140439601	140439756	BRAF
chr7	140447204	140447257	BRAF
chr7	140449076	140449228	BRAF
chr7	140453064	140453203	BRAF
chr7	140453976	140454043	BRAF
chr7	140476701	140476898	BRAF
chr7	140477780	140477885	BRAF
chr7	140481365	140481503	BRAF
chr7	140482810	140482967	BRAF
chr7	140487337	140487394	BRAF
chr7	140494097	140494277	BRAF
chr7	140500151	140500291	BRAF
chr7	140501201	140501370	BRAF
chr7	140507749	140507872	BRAF
chr7	140508084	140508126	BRAF
chr7	140508681	140508805	BRAF
chr7	140534398	140534682	BRAF
chr7	140549900	140550022	BRAF
chr7	140624355	140624513	BRAF
chr7	141672501	141672502	TAS2R38
chr7	142124215	142124216	TRBV6-8
chr7	142919713	142919714	TAS2R40
chr7	144097346	144097347	NOBOX
chr7	149558003	149558004	RP4-751H13.7
chr7	150094236	150094237	ZNF775
chr7	154875902	154875903	HTR5A
chr7	155255163	155255164	EN2
chr7	156754849	156754850	NOM1
chr8	442471	442472	TDRP
chr8	1626466	1626467	DLGAP2
chr8	1626769	1626770	DLGAP2
chr8	3566004	3566005	CSMD1
chr8	10388838	10388839	PRSS55
chr8	10465152	10465153	RP1L1
chr8	28929452	28929453	KIF13B
chr8	30701172	30701173	TEX15
chr8	32621397	32621398	NRG1
chr8	37704644	37704645	BRF2
chr8	41545690	41545691	ANK1
chr8	42147746	42147747	IKBKB
chr8	52321896	52321897	PXDNL
chr8	75928853	75928854	CRISPLD1
chr8	77765444	77765445	ZFHX4
chr8	81412123	81412124	ZBTB10
chr8	89053746	89053747	MMP16
chr8	96070121	96070122	NDUFAF6
chr8	100861066	100861067	VPS13B
chr8	133112339	133112340	HHLA1
chr8	133187778	133187779	KCNQ3
chr8	133961140	133961141	TG
chr8	139611019	139611020	COL22A1
chr8	143545865	143545866	BAI1
chr8	144358251	144358252	GLI4
chr8	144790030	144790031	CCDC166
chr8	144888617	144888618	SCRIB
chr8	144994391	144994392	PLEC
chr8	145621865	145621866	CPSF1
chr9	21964695	21964696	CDKN2A
chr9	21964716	21964723	CDKN2A
chr9	21968197	21968251	CDKN2A
chr9	21968713	21968780	CDKN2A
chr9	21969720	21969802	CDKN2A
chr9	21970879	21971217	CDKN2A
chr9	21974465	21974836	CDKN2A
chr9	21994127	21994463	CDKN2A
chr9	34371838	34371839	KIAA1161
chr9	34371907	34371908	KIAA1161
chr9	34372039	34372040	KIAA1161
chr9	34372225	34372226	KIAA1161
chr9	34372231	34372232	KIAA1161
chr9	34977120	34977121	KIAA1045
chr9	35042877	35042878	C9orf131
chr9	35611819	35611820	CD72
chr9	36249199	36249200	GNE
chr9	72347209	72347210	PTAR1
chr9	75777756	75777757	ANXA1
chr9	77457122	77457123	TRPM6
chr9	86322559	86322560	RP11-522I20.3
chr9	88248122	88248123	AGTPBP1
chr9	88967901	88967902	ZCCHC6
chr9	94487252	94487253	ROR2
chr9	100079361	100079362	RP11-23J9.4
chr9	104238259	104238260	TMEM246
chr9	105767112	105767113	CYLC2
chr9	113205949	113205950	SVEP1
chr9	113221325	113221326	SVEP1
chr9	114521545	114521546	C9orf84
chr9	115818917	115818918	ZFP37
chr9	116224459	116224460	RGS3
chr9	118501348	118501349	NA
chr9	127298234	127298235	NR6A1
chr9	130160607	130160608	SLC2A8
chr9	131112763	131112764	SLC27A4
chr9	131370514	131370515	SPTAN1
chr9	132637176	132637177	USP20
chr9	132637209	132637210	USP20
chr9	132637209	132637210	USP20
chr9	133951337	133951338	LAMC3
chr9	135073694	135073695	NTNG2
chr9	136389894	136389895	TMEM8C
chr9	136913353	136913354	BRD3
chr9	137703236	137703237	COL5A1
chr9	137703237	137703238	COL5A1
chr9	137715315	137715316	COL5A1
chr9	139686460	139686461	RP11-216L13.17
chr9	139730202	139730203	RABL6
chr9	140034098	140034099	GRIN1
chr10	3185640	3185641	PITRM1-AS1
chr10	13237129	13237130	MCM10
chr10	17164872	17164873	CUBN
chr10	17686055	17686056	STAM
chr10	26305785	26305786	MYO3A
chr10	28878734	28878735	WAC
chr10	29169217	29169218	C10orf126
chr10	32096587	32096588	ARHGAP12
chr10	49933997	49933998	WDFY4
chr10	55582081	55582082	PCDH15
chr10	67862999	67863000	RP11-210G22.1
chr10	70426951	70426952	TET1
chr10	73767650	73767651	CHST3
chr10	75567567	75567568	NDST2
chr10	79569371	79569372	DLG5
chr10	79769320	79769321	POLR3A
chr10	89623696	89624315	PTEN
chr10	89653771	89653876	PTEN
chr10	89685259	89685324	PTEN
chr10	89690792	89690856	PTEN
chr10	89692759	89693018	PTEN
chr10	89711864	89712026	PTEN
chr10	89717599	89717786	PTEN
chr10	89720640	89720885	PTEN
chr10	89725033	89725239	PTEN
chr10	92509172	92509173	HTR7
chr10	98146724	98146725	TLL2
chr10	117486773	117486774	ATRNL1
chr10	118368619	118368620	PNLIPRP1
chr10	123847419	123847420	TACC2
chr10	124597052	124597053	CUZD1
chr10	132891530	132891531	TCERG1L
chr10	134698723	134698724	TTC40
chr10	135273507	135273508	RP11-108K14.4
chr10	135381663	135381664	SYCE1
chr11	428359	428360	ANO9
chr11	1070973	1070975	NA
chr11	1769266	1769267	RP11-295K3.1
chr11	3714566	3714567	NUP98
chr11	3844864	3844865	PGAP2
chr11	4842672	4842673	OR51F2
chr11	4944762	4944763	OR51G1
chr11	6048216	6048217	OR56A1
chr11	35685206	35685207	TRIM44
chr11	36596056	36596057	RAG1
chr11	48266660	48266661	OR4X2
chr11	55606360	55606361	OR5D16
chr11	55861503	55861504	OR8I2
chr11	57381988	57381989	SERPING1
chr11	57464245	57464246	ZDHHC5
chr11	57947736	57947737	OR9Q1
chr11	60229970	60229971	MS4A1
chr11	61045906	61045907	VWCE
chr11	62302554	62302555	AHNAK
chr11	64428341	64428342	NRXN2
chr11	65397137	65397138	PCNXL3
chr11	65793355	65793356	CATSPER1
chr11	65793597	65793598	CATSPER1
chr11	65810612	65810613	GAL3ST3
chr11	65983614	65983615	PACS1
chr11	66263135	66263136	DPP3
chr11	66290945	66290946	ZDHHC24
chr11	67012805	67012806	KDM2A
chr11	67079295	67079296	SSH3
chr11	67833959	67833960	CHKA
chr11	69625345	69625346	FGF3
chr11	69631101	69631102	FGF3
chr11	71185526	71185527	NADSYN1
chr11	76370739	76370740	LRRC32
chr11	77063764	77063766	PAK1
chr11	78380960	78380961	TENM4
chr11	83639986	83639987	DLG2
chr11	88242562	88242563	GRM5-AS1
chr11	94533087	94533088	AMOTL1
chr11	96125287	96125288	JRKL
chr11	99827634	99827635	CNTN5
chr11	106558445	106558446	GUCY1A2
chr11	108098341	108098433	ATM
chr11	108098492	108098625	ATM
chr11	108099894	108100060	ATM
chr11	108106386	108106571	ATM
chr11	108114669	108114855	ATM
chr11	108115504	108115763	ATM
chr11	108117680	108117864	ATM
chr11	108119649	108119839	ATM
chr11	108121417	108121809	ATM
chr11	108122553	108122768	ATM
chr11	108123533	108123649	ATM
chr11	108124530	108124776	ATM
chr11	108126931	108127077	ATM
chr11	108128197	108128343	ATM
chr11	108129702	108129812	ATM
chr11	108137887	108138079	ATM
chr11	108139126	108139346	ATM
chr11	108141780	108141883	ATM
chr11	108141967	108142143	ATM
chr11	108143248	108143344	ATM
chr11	108143438	108143589	ATM
chr11	108150207	108150345	ATM
chr11	108151711	108151905	ATM
chr11	108153426	108153616	ATM
chr11	108154943	108155210	ATM
chr11	108158316	108158452	ATM
chr11	108159693	108159840	ATM
chr11	108160318	108160538	ATM
chr11	108163335	108163530	ATM
chr11	108164029	108164214	ATM
chr11	108165643	108165796	ATM
chr11	108168003	108168119	ATM
chr11	108170430	108170622	ATM
chr11	108172364	108172526	ATM
chr11	108173569	108173766	ATM
chr11	108175391	108175589	ATM
chr11	108178613	108178721	ATM
chr11	108180876	108181052	ATM
chr11	108183127	108183235	ATM
chr11	108186539	108186648	ATM
chr11	108186727	108186850	ATM
chr11	108188089	108188258	ATM
chr11	108190670	108190795	ATM
chr11	108192017	108192157	ATM
chr11	108196026	108196281	ATM
chr11	108196774	108196962	ATM
chr11	108198361	108198495	ATM
chr11	108199737	108199975	ATM
chr11	108200930	108201158	ATM
chr11	108202160	108202294	ATM
chr11	108202595	108202774	ATM
chr11	108203478	108203637	ATM
chr11	108204602	108204705	ATM
chr11	108205685	108205846	ATM
chr11	108206561	108206698	ATM
chr11	108213938	108214108	ATM
chr11	108216459	108216645	ATM
chr11	108217995	108218102	ATM
chr11	108224482	108224617	ATM
chr11	108225527	108225611	ATM
chr11	108235798	108235955	ATM
chr11	108236041	108236245	ATM
chr11	117265139	117265140	CEP164
chr11	117321398	117321399	DSCAML1
chr11	118354915	118354916	KMT2A
chr11	123847578	123847579	OR10S1
chr11	124179978	124179979	OR8D1
chr11	126278239	126278240	ST3GAL4
chr11	128994786	128994787	ARHGAP32
chr12	266265	266266	IQSEC3
chr12	1943730	1943731	LRTM2
chr12	5154666	5154667	KCNA5
chr12	6457314	6457315	SCNN1A
chr12	6483554	6483555	LTBR
chr12	6500068	6500069	LTBR
chr12	9085933	9085934	PHC1
chr12	10673384	10673385	EIF2S3L
chr12	13715948	13715949	GRIN2B
chr12	20903726	20903727	SLCO1C1
chr12	22063867	22063868	ABCC9
chr12	25362718	25362855	KRAS
chr12	25368364	25368504	KRAS
chr12	25378537	25378717	KRAS
chr12	25380157	25380356	KRAS
chr12	25388129	25388170	KRAS
chr12	25398197	25398328	KRAS
chr12	30775580	30775581	LINC00941
chr12	41323805	41323806	CNTN1
chr12	45444406	45444407	DBX2
chr12	47734096	47734097	AC004241.1
chr12	50831529	50831530	LARP4
chr12	51323879	51323880	METTL7A
chr12	51634184	51634185	DAZAP2
chr12	54969352	54969353	PPP1R1A
chr12	56522358	56522359	RP11-603J24.5
chr12	57345813	57345814	RDH16
chr12	69747015	69747016	LYZ
chr12	79587377	79587378	SYT1
chr12	91445141	91445142	KERA
chr12	105570762	105570763	APPL2
chr12	112622076	112622077	HECTD4
chr12	114836400	114836401	TBX5
chr12	117657982	117657983	NOS1
chr12	117749360	117749361	NOS1
chr12	120587521	120587522	GCN1L1
chr12	121094058	121094059	CABP1
chr12	123801819	123801820	SBNO1
chr12	124418994	124418995	DNAH10OS
chr12	125587339	125587340	AACS
chr13	30097537	30097538	SLC7A1
chr13	35747732	35747733	NBEA
chr13	36049764	36049765	MAB21L1
chr13	36049916	36049917	MAB21L1
chr13	38320332	38320333	TRPC4
chr13	42875922	42875923	AKAP11
chr13	53420099	53420100	PCDH8
chr13	72534416	72534417	NA
chr13	99378649	99378650	SLC15A1
chr13	103510737	103510738	ERCC5
chr13	109753187	109753188	MYO16
chr13	113333792	113333793	C13orf35
chr14	21826093	21826094	SUPT16H
chr14	23901688	23901689	MYH7
chr14	24648625	24648626	REC8
chr14	30425199	30425200	CTD-2251F13.1
chr14	38679204	38679205	SSTR1
chr14	42356502	42356503	LRFN5
chr14	52505574	52505575	NID2
chr14	53100612	53100613	GPR137C
chr14	65054838	65054839	RP11-973N13.3
chr14	65239634	65239635	SPTB
chr14	74727417	74727418	VSX2
chr14	74727456	74727457	VSX2
chr14	76241909	76241910	TTLL5
chr14	77709291	77709292	TMEM63C
chr14	88729618	88729619	KCNK10
chr14	96157206	96157207	TCL1B
chr14	102508784	102508785	DYNC1H1
chr14	105180841	105180842	INF2
chr14	105359379	105359380	CEP170B
chr14	105609861	105609862	JAG2
chr14	105617399	105617400	JAG2
chr15	23891197	23891198	NA
chr15	29346513	29346514	APBA2
chr15	37385803	37385804	MEIS2
chr15	40573870	40573871	ANKRD63
chr15	40764151	40764152	CHST14
chr15	41786540	41786541	ITPKA
chr15	42136794	42136795	JMJD7-PLA2G4B
chr15	43489529	43489530	EPB42
chr15	43656212	43656213	ZSCAN29
chr15	54306588	54306589	UNC13C
chr15	54306590	54306591	UNC13C
chr15	59981466	59981467	BNIP2
chr15	65946241	65946242	SLC24A1
chr15	66857017	66857018	LCTL
chr15	66996131	66996132	SMAD6
chr15	71507620	71507621	THSD4
chr15	73635803	73635804	HCN4
chr15	74425742	74425743	ISLR2
chr15	74560704	74560705	CCDC33
chr15	74703954	74703955	SEMA7A
chr15	82336444	82336445	MEX3B
chr15	89381931	89381932	ACAN
chr16	2048789	2048791	ZNF598
chr16	2333194	2333195	ABCA3
chr16	2334400	2334401	ABCA3
chr16	3063924	3063925	CLDN9
chr16	4042193	4042194	ADCY9
chr16	4943575	4943576	PPL
chr16	5056005	5056006	SEC14L5
chr16	9943750	9943751	GRIN2A
chr16	21042394	21042395	DNAH3
chr16	21261990	21261991	CRYM
chr16	24788375	24788376	TNRC6A
chr16	30364345	30364346	CD2BP2
chr16	46766477	46766478	MYLK3
chr16	49670875	49670876	ZNF423
chr16	49672471	49672472	ZNF423
chr16	50707707	50707708	SNX20
chr16	67286743	67286745	SLC9A5
chr16	67337074	67337075	KCTD19
chr16	71768554	71768555	AP1G1
chr16	71790016	71790017	AP1G1
chr16	71978061	71978062	PKD1L3
chr16	72831042	72831043	ZFHX3
chr16	78011580	78011581	VAT1L
chr16	87493658	87493659	ZCCHC14
chr16	87745032	87745033	KLHDC4
chr16	88877967	88877968	APRT
chr16	88932014	88932015	PABPN1L
chr16	89598321	89598322	SPG7
chr16	89715857	89715858	CHMP1A
chr17	915955	915956	ABR
chr17	1611365	1611366	TLCD2
chr17	1629656	1629657	RP11-961A15.1
chr17	2298440	2298441	MNT
chr17	2601740	2601741	CLUH
chr17	4619816	4619817	ARRB2
chr17	4646655	4646656	ZMYND15
chr17	7484336	7484337	CD68
chr17	7565246	7565342	TP53
chr17	7569513	7569572	TP53
chr17	7572916	7573018	TP53
chr17	7573916	7574043	TP53
chr17	7576526	7576594	TP53
chr17	7576614	7576667	TP53
chr17	7576842	7576936	TP53
chr17	7577008	7577165	TP53
chr17	7577488	7577618	TP53
chr17	7578166	7578299	TP53
chr17	7578360	7578564	TP53
chr17	7579301	7579600	TP53
chr17	7579689	7579731	TP53
chr17	7579828	7579922	TP53
chr17	8168254	8168255	PFAS
chr17	10543536	10543537	MYH3
chr17	11648381	11648382	DNAH9
chr17	11924193	11924328	MAP2K4
chr17	11935572	11935625	MAP2K4
chr17	11958195	11958318	MAP2K4
chr17	11984662	11984857	MAP2K4
chr17	11998881	11999021	MAP2K4
chr17	12011096	12011236	MAP2K4
chr17	12013681	12013753	MAP2K4
chr17	12016539	12016687	MAP2K4
chr17	12028600	12028698	MAP2K4
chr17	12032445	12032614	MAP2K4
chr17	12043145	12043211	MAP2K4
chr17	12044453	12044587	MAP2K4
chr17	19708085	19708086	ULK2
chr17	25910075	25910076	KSR1
chr17	27001597	27001598	SUPT6H
chr17	29683534	29683535	NF1
chr17	34072333	34072334	GAS2L2
chr17	34304614	34304615	CCL16
chr17	34304701	34304702	CCL16
chr17	35591984	35591985	ACACA
chr17	36991482	36991483	C17orf98
chr17	38024829	38024830	ZPBP2
chr17	39637031	39637032	KRT35
chr17	40148399	40148400	DNAJC7
chr17	41059645	41059646	G6PC
chr17	42389987	42389988	RUNDC3A
chr17	45291192	45291193	MYL4
chr17	45369930	45369931	ITGB3
chr17	46608203	46608204	HOXB1
chr17	47486722	47486723	PHB
chr17	48356232	48356233	TMEM92
chr17	51900728	51900729	KIF2B
chr17	53791025	53791028	AC034268.2
chr17	56432293	56432357	RNF43
chr17	56434516	56436194	RNF43
chr17	56437499	56437622	RNF43
chr17	56438133	56438315	RNF43
chr17	56439894	56440019	RNF43
chr17	56440625	56440777	RNF43
chr17	56440876	56440971	RNF43
chr17	56448261	56448404	RNF43
chr17	56492676	56492948	RNF43
chr17	56621123	56621124	C17orf47
chr17	57057465	57057466	PPM1E
chr17	62474072	62474073	POLG2
chr17	65040931	65040932	CACNG1
chr17	65850329	65850330	BPTF
chr17	66303758	66303759	ARSG
chr17	73627603	73627604	RECQL5
chr17	73843603	73843604	WBP2
chr17	74289832	74289833	QRICH2
chr17	77755651	77755652	CBX2
chr17	78388999	78389000	ENDOV
chr17	79168740	79168741	AZI1
chr17	79519267	79519268	C17orf70
chr17	79914592	79914593	NOTUM
chr17	79954384	79954385	ASPSCR1
chr17	80197880	80197881	CSNK1D
chr18	909507	909508	ADCYAP1
chr18	5969427	5969428	L3MBTL4
chr18	6950889	6950890	LAMA1
chr18	6995360	6995361	LAMA1
chr18	9256708	9256709	ANKRD12
chr18	10689666	10689667	PIEZO2
chr18	13884834	13884835	MC2R
chr18	22805715	22805716	ZNF521
chr18	31251744	31251745	ASXL3
chr18	44560089	44560090	TCEB3B
chr18	46829137	46829138	DYM
chr18	48573406	48573675	SMAD4
chr18	48575045	48575240	SMAD4
chr18	48575654	48575704	SMAD4
chr18	48577713	48577795	SMAD4
chr18	48578994	48579032	SMAD4
chr18	48581140	48581373	SMAD4
chr18	48584484	48584624	SMAD4
chr18	48584699	48584836	SMAD4
chr18	48586225	48586296	SMAD4
chr18	48591782	48591986	SMAD4
chr18	48593378	48593567	SMAD4
chr18	48602997	48603191	SMAD4
chr18	48604615	48604847	SMAD4
chr18	74728960	74728961	MBP
chr18	76752459	76752460	SALL3
chr18	77473115	77473116	CTDP1
chr19	686959	686960	PRSS57
chr19	984399	984400	WDR18
chr19	1083319	1083320	HMHA1
chr19	1171478	1171479	SBNO2
chr19	1206902	1207212	STK11
chr19	1216256	1216292	STK11
chr19	1218405	1218509	STK11
chr19	1219312	1219422	STK11
chr19	1220361	1220514	STK11
chr19	1220569	1220726	STK11
chr19	1221201	1221349	STK11
chr19	1221937	1222015	STK11
chr19	1222973	1223181	STK11
chr19	1226442	1226672	STK11
chr19	1227581	1227866	STK11
chr19	1275703	1275704	C19orf24
chr19	1360238	1360239	MUM1
chr19	2227053	2227054	DOT1L
chr19	2337478	2337479	SPPL2B
chr19	4101259	4101260	MAP2K2
chr19	5258065	5258066	PTPRS
chr19	8436267	8436268	ANGPTL4
chr19	9059844	9059845	MUC16
chr19	9413180	9413181	ZNF699
chr19	10127869	10127870	RDH8
chr19	10291144	10291145	DNMT1
chr19	10431594	10431595	RAVER1
chr19	10439731	10439732	RAVER1
chr19	10531628	10531629	PDE4A
chr19	10610265	10610266	KEAP1
chr19	10670352	10670353	KRI1
chr19	10748939	10748940	SLC44A2
chr19	11039746	11039747	C19orf52
chr19	11313130	11313131	DOCK6
chr19	12763718	12763719	MAN2B1
chr19	13050412	13050413	CALR
chr19	13409904	13409905	CACNA1A
chr19	15121956	15121957	CCDC105
chr19	15794459	15794460	CYP4F12
chr19	16652741	16652742	CHERP
chr19	17759730	17759731	UNC13A
chr19	17895045	17895046	FCHO1
chr19	18092574	18092575	KCNN1
chr19	30165520	30165521	PLEKHF1
chr19	30308116	30308117	CCNE1
chr19	30935094	30935095	ZNF536
chr19	33167701	33167702	RGS9BP
chr19	33701747	33701748	SLC7A10
chr19	38911763	38911764	RASGRP4
chr19	39798693	39798694	LRFN1
chr19	40202048	40202049	MAP3K10
chr19	41111395	41111396	LTBP4
chr19	44252195	44252196	SMG9
chr19	44635794	44635795	ZNF225
chr19	46215347	46215348	FBXO46
chr19	47542719	47542720	NPAS1
chr19	48976701	48976702	CYTH2
chr19	49793595	49793596	SLC6A16
chr19	50209623	50209624	CPT1C
chr19	50510987	50510988	VRK3
chr19	50957317	50957318	MYBPC2
chr19	51022611	51022612	LRRC4B
chr19	51274677	51274678	GPR32
chr19	51519137	51519138	KLK10
chr19	54872745	54872746	LAIR1
chr19	55873673	55873674	FAM71E2
chr19	56127147	56127148	ZNF784
chr19	56135908	56135909	ZNF784
chr19	56599544	56599545	ZNF787
chr19	57328804	57328805	PEG3
chr19	57672141	57672142	DUXA
chr19	58320040	58320041	ZNF552
chr20	256679	256680	C20orf96
chr20	644963	644964	SCRT2
chr20	3687262	3687263	SIGLEC1
chr20	13107244	13107245	SPTLC3
chr20	21376694	21376695	NKX2-4
chr20	21689880	21689881	PAX1
chr20	30497718	30497719	TTLL9
chr20	30662502	30662503	HCK
chr20	30702242	30702243	TM9SF4
chr20	31609549	31609550	BPIFB2
chr20	35060317	35060318	DLGAP4
chr20	39989972	39989973	EMILIN3
chr20	40738999	40739000	PTPRT
chr20	40980902	40980903	PTPRT
chr20	41076948	41076949	PTPRT
chr20	48098513	48098514	KCNB1
chr20	55027360	55027361	CASS4
chr20	57415151	57415909	GNAS
chr20	57428310	57430398	GNAS
chr20	57430598	57430713	GNAS
chr20	57466771	57466930	GNAS
chr20	57470656	57470749	GNAS
chr20	57473985	57474050	GNAS
chr20	57474993	57475020	GNAS
chr20	57478572	57478650	GNAS
chr20	57478716	57478856	GNAS
chr20	57480427	57480545	GNAS
chr20	57484206	57484281	GNAS
chr20	57484394	57484488	GNAS
chr20	57484565	57484644	GNAS
chr20	57484728	57484869	GNAS
chr20	57484995	57485146	GNAS
chr20	57485378	57485466	GNAS
chr20	57485727	57485894	GNAS
chr20	57767479	57767480	ZNF831
chr20	61288138	61288139	SLCO4A1
chr20	62657405	62657406	PRPF6
chr20	62729749	62729750	OPRL1
chr21	27945234	27945235	CYYR1
chr21	28338453	28338454	ADAMTS5
chr21	34399424	34399425	OLIG2
chr21	35284686	35284687	ATP5O
chr21	38997769	38997770	KCNJ6
chr21	46896267	46896268	COL18A1
chr21	47531412	47531413	COL6A2
chr21	47980680	47980681	DIP2A
chr22	19183998	19183999	CLTCL1
chr22	20796456	20796457	KLHL22
chr22	20929551	20929552	MED15
chr22	28195788	28195789	MN1
chr22	32239641	32239642	DEPDC5
chr22	32625292	32625293	SLC5A4
chr22	36960607	36960608	CACNG2
chr22	37770177	37770178	ELFN2
chr22	45312378	45312379	PHF21B
chr22	50280609	50280610	ZBED4
chr22	50581587	50581588	MOV10L1
chr22	50869746	50869747	PPP6R2
chrX	2873509	2873510	ARSE
chrX	11162179	11162180	ARHGAP6
chrX	12734315	12734316	FRMPD4
chrX	12904572	12904573	TLR7
chrX	18198728	18198729	BEND2
chrX	18802103	18802104	PPEF1
chrX	20033420	20033421	MAP7D2
chrX	26157290	26157291	MAGEB18
chrX	38211993	38211994	OTC
chrX	44835011	44835012	KDM6A
chrX	46433580	46433581	CHST7
chrX	48687700	48687701	ERAS
chrX	51486942	51486943	GSPT2
chrX	54228457	54228458	WNK3
chrX	57618877	57618878	ZXDB
chrX	63412095	63412096	AMER1
chrX	63412791	63412792	AMER1
chrX	68382933	68382934	PJA1
chrX	70352768	70352769	MED12
chrX	76712011	76712012	FGF16
chrX	76937205	76937206	ATRX
chrX	96078949	96078951	DIAPH2
chrX	96136693	96136694	DIAPH2
chrX	99848910	99848911	TNMD
chrX	100617602	100617603	BTK
chrX	100625031	100625032	BTK
chrX	101408958	101408959	BEX5
chrX	102335093	102335094	NXF3
chrX	105449469	105449470	MUM1L1
chrX	111095649	111095650	TRPC5
chrX	111914414	111914415	LHFPL1
chrX	118971902	118971903	UPF3B
chrX	125299816	125299817	DCAF12L2
chrX	125686566	125686567	DCAF12L1
chrX	128902331	128902332	XPNPEP2
chrX	135630990	135630991	VGLL1
chrX	142717043	142717044	SLITRK4
chrX	150348832	150348833	GPR50
chrX	152036194	152036195	NSDHL
chrX	152825263	152825264	ATP2B3
chrX	153000836	153000837	ABCD1
chrX	153055688	153055689	IDH3G
chrX	153069641	153069642	PDZD4
chrX	153578218	153578219	FLNA
chrX	153695635	153695636	PLXNA3
