# Supplementary material for: Genomic characterization of malignant progression in neoplastic pancreatic cysts
Source: Nat Commun. 2020 Aug 14;11:4085. doi: 10.1038/s41467-020-17917-8 (PMC7428044; doi:10.1038/s41467-020-17917-8)
Supplement: Supplementary file 9 — Supplementary Data 6 [file 41467_2020_17917_MOESM9_ESM.xlsx]

## Sheet: 6
Supplementary Table 6. Regions of loss of heterozygosity identified in targeted and whole exome sequencing
Sample ID	Chromosome	Start	End	Length	SNP Count	MAF Normal	MAF Sample
MTP1_T1	chr2	224919	61566536	61341617	572	0.46	0.1743
MTP1_T1	chr2	70037739	89292182	19254443	228	0.46	0.18
MTP1_T1	chr2	98928232	153378459	54450227	338	0.46	0.1731
MTP1_T1	chr2	196545817	216272907	19727090	206	0.46	0.18
MTP1_T1	chr2	222307534	232661068	10353534	120	0.46	0.17
MTP1_T1	chr6	398775	29912502	29513727	402	0.46	0.23
MTP1_T1	chr6	62390916	170892100	108501184	779	0.46	0.23
MTP1_T1	chr9	12776103	27556780	14780677	104	0.46	0.22
MTP1_T1	chr13	19933372	115064542	95131170	544	0.46	0.14
MTP1_T1	chr17	6157	21075343	21069186	633	0.47	0.22
MTP1_T1	chr18	23854692	77679327	53824635	324	0.46	0.31
MTP1_T1	chrX	2700027	57934647	55234620	286	0.4643	0.1928
MTP1_T1	chrX	62944751	154774707	91829956	408	0.4637	0.22
MTP1_T2	chr1	17282573	29630455	12347882	348	0.46	0.18
MTP1_T2	chr2	224919	61566536	61341617	572	0.46	0.18
MTP1_T2	chr2	98928232	153378459	54450227	338	0.46	0.1769
MTP1_T2	chr2	196545817	216272907	19727090	206	0.46	0.18
MTP1_T2	chr6	398775	29912502	29513727	402	0.46	0.19
MTP1_T2	chr6	62390916	170892100	108501184	779	0.46	0.18
MTP1_T2	chr9	12776103	27556780	14780677	104	0.46	0.18
MTP1_T2	chr13	19933372	115064542	95131170	544	0.46	0.17
MTP1_T2	chr17	6157	21075343	21069186	633	0.47	0.18
MTP1_T2	chr18	23854692	77679327	53824635	324	0.46	0.2
MTP1_T2	chrX	2700027	57934647	55234620	286	0.4643	0.1399
MTP1_T2	chrX	62944751	154774707	91829956	408	0.4637	0.17
MTP1_11	chr1	17282573	29630455	12347882	1	0.46	0.03
MTP1_11	chr2	224919	61566536	61341617	2	0.46	0.01
MTP1_11	chr2	98928232	153378459	54450227	2	0.46	0.03
MTP1_11	chr2	196545817	216272907	19727090	1	0.46	0.03
MTP1_11	chr6	398775	29912502	29513727	7	0.46	0.02
MTP1_11	chr6	62390916	170892100	108501184	2	0.46	0.03
MTP1_11	chr13	19933372	115064542	95131170	1	0.46	0.03
MTP1_11	chr17	6157	21075343	21069186	5	0.47	0.04
MTP1_11	chr18	23854692	77679327	53824635	2	0.46	0.02
MTP1_11	chrX	2700027	57934647	55234620	4	0.4643	0.03
MTP1_11	chrX	62944751	154774707	91829956	3	0.4637	0.05
MTP1_23	chr1	17282573	29630455	12347882	1	0.46	0.01
MTP1_23	chr2	224919	61566536	61341617	2	0.46	0.05
MTP1_23	chr2	98928232	153378459	54450227	2	0.46	0.01
MTP1_23	chr2	196545817	216272907	19727090	1	0.46	0.05
MTP1_23	chr6	398775	29912502	29513727	6	0.46	0.04
MTP1_23	chr6	62390916	170892100	108501184	2	0.46	0.02
MTP1_23	chr13	19933372	115064542	95131170	1	0.46	0.08
MTP1_23	chr17	6157	21075343	21069186	5	0.47	0.03
MTP1_23	chr18	23854692	77679327	53824635	2	0.46	0.03
MTP1_23	chrX	2700027	57934647	55234620	1	0.4643	0.04
MTP1_23	chrX	62944751	154774707	91829956	2	0.4637	0.04
MTP1_24	chr1	17282573	29630455	12347882	1	0.46	0.05
MTP1_24	chr2	224919	61566536	61341617	2	0.46	0.11
MTP1_24	chr2	98928232	153378459	54450227	2	0.46	0.04
MTP1_24	chr2	196545817	216272907	19727090	1	0.46	0.07
MTP1_24	chr2	222307534	232661068	10353534	2	0.46	0.32
MTP1_24	chr6	398775	29912502	29513727	6	0.46	0.05
MTP1_24	chr6	62390916	170892100	108501184	2	0.46	0.06
MTP1_24	chr13	19933372	115064542	95131170	1	0.46	0.05
MTP1_24	chr17	6157	21075343	21069186	5	0.47	0.04
MTP1_24	chr18	23854692	77679327	53824635	1	0.46	0.14
MTP1_24	chrX	2700027	57934647	55234620	4	0.4643	0.05
MTP1_24	chrX	62944751	154774707	91829956	2	0.4637	0.05
MTP1_25	chr1	17282573	29630455	12347882	1	0.46	0.02
MTP1_25	chr2	224919	61566536	61341617	2	0.46	0.09
MTP1_25	chr2	98928232	153378459	54450227	2	0.46	0.04
MTP1_25	chr2	196545817	216272907	19727090	1	0.46	0.12
MTP1_25	chr6	398775	29912502	29513727	7	0.46	0.05
MTP1_25	chr6	62390916	170892100	108501184	2	0.46	0.02
MTP1_25	chr13	19933372	115064542	95131170	1	0.46	0.06
MTP1_25	chr17	6157	21075343	21069186	5	0.47	0.05
MTP1_25	chr18	23854692	77679327	53824635	1	0.46	0.1
MTP1_25	chrX	2700027	57934647	55234620	4	0.4643	0.13
MTP1_25	chrX	62944751	154774707	91829956	2	0.4637	0.08
MTP1_104	chr1	17282573	29630455	12347882	1	0.46	0.33
MTP1_104	chr2	224919	61566536	61341617	2	0.46	0.02
MTP1_104	chr2	98928232	153378459	54450227	2	0.46	0.03
MTP1_104	chr2	196545817	216272907	19727090	1	0.46	0
MTP1_104	chr2	222307534	232661068	10353534	2	0.46	0.02
MTP1_104	chr6	398775	29912502	29513727	6	0.46	0.04
MTP1_104	chr6	62390916	170892100	108501184	2	0.46	0.01
MTP1_104	chr13	19933372	115064542	95131170	1	0.46	0.01
MTP1_104	chr17	6157	21075343	21069186	4	0.47	0.03
MTP1_104	chr18	23854692	77679327	53824635	1	0.46	0.07
MTP1_104	chrX	2700027	57934647	55234620	1	0.4643	0.02
MTP1_104	chrX	62944751	154774707	91829956	2	0.4637	0.03
MTP1_121	chr1	17282573	29630455	12347882	1	0.46	0.31
MTP1_121	chr2	224919	61566536	61341617	2	0.46	0.05
MTP1_121	chr2	98928232	153378459	54450227	2	0.46	0.08
MTP1_121	chr2	196545817	216272907	19727090	1	0.46	0.06
MTP1_121	chr2	222307534	232661068	10353534	2	0.46	0.13
MTP1_121	chr6	398775	29912502	29513727	6	0.46	0.06
MTP1_121	chr6	62390916	170892100	108501184	2	0.46	0.04
MTP1_121	chr13	19933372	115064542	95131170	1	0.46	0.03
MTP1_121	chr17	6157	21075343	21069186	5	0.47	0.03
MTP1_121	chr18	23854692	77679327	53824635	1	0.46	0.12
MTP1_121	chrX	2700027	57934647	55234620	3	0.4643	0.04
MTP1_121	chrX	62944751	154774707	91829956	3	0.4637	0.07
MTP1_127	chr1	17282573	29630455	12347882	1	0.46	0.06
MTP1_127	chr2	224919	61566536	61341617	2	0.46	0.09
MTP1_127	chr2	98928232	153378459	54450227	2	0.46	0.11
MTP1_127	chr2	196545817	216272907	19727090	1	0.46	0.07
MTP1_127	chr6	398775	29912502	29513727	6	0.46	0.07
MTP1_127	chr6	62390916	170892100	108501184	2	0.46	0.08
MTP1_127	chr13	19933372	115064542	95131170	1	0.46	0.06
MTP1_127	chr17	6157	21075343	21069186	5	0.47	0.06
MTP1_127	chr18	23854692	77679327	53824635	1	0.46	0.16
MTP1_127	chrX	2700027	57934647	55234620	1	0.4643	0.05
MTP1_127	chrX	62944751	154774707	91829956	2	0.4637	0.14
MTP1_143	chr1	17282573	29630455	12347882	1	0.46	0.34
MTP1_143	chr2	224919	61566536	61341617	2	0.46	0.02
MTP1_143	chr2	98928232	153378459	54450227	2	0.46	0.05
MTP1_143	chr2	196545817	216272907	19727090	1	0.46	0.02
MTP1_143	chr2	222307534	232661068	10353534	2	0.46	0.01
MTP1_143	chr6	398775	29912502	29513727	6	0.46	0.03
MTP1_143	chr6	62390916	170892100	108501184	2	0.46	0.02
MTP1_143	chr13	19933372	115064542	95131170	1	0.46	0.02
MTP1_143	chr17	6157	21075343	21069186	5	0.47	0.03
MTP1_143	chr18	23854692	77679327	53824635	1	0.46	0.01
MTP1_143	chrX	2700027	57934647	55234620	1	0.4643	0.02
MTP1_143	chrX	62944751	154774707	91829956	2	0.4637	0.02
MTP2_T1	chr4	178262683	189018486	10755803	53	0.47	0.31
MTP2_T1	chr6	401641	16274791	15873150	74	0.46	0.22
MTP2_T1	chr6	63940026	170159023	106218997	568	0.46	0.1884
MTP2_T1	chr8	442389	33369994	32927605	320	0.46	0.23
MTP2_T1	chr8	52746153	125107207	72361054	225	0.46	0.22
MTP2_T1	chr9	20982328	33750748	12768420	37	0.47	0.21
MTP2_T1	chr10	13320236	28276273	14956037	88	0.46	0.23
MTP2_T1	chr10	61592447	97397227	35804780	285	0.46	0.23
MTP2_T1	chr10	105344451	127555792	22211341	160	0.46	0.21
MTP2_T1	chr12	7288734	22440281	15151547	124	0.46	0.22
MTP2_T1	chr13	24334215	115004935	90670720	342	0.46	0.17
MTP2_T1	chr18	21140367	77805715	56665348	241	0.46	0.3
MTP2_T1	chr22	17326914	33673010	16346096	259	0.46	0.23
MTP2_T2	chr4	178262683	189018486	10755803	53	0.47	0.16
MTP2_T2	chr6	401641	16274791	15873150	74	0.46	0.16
MTP2_T2	chr6	63940026	170159023	106218997	568	0.46	0.16
MTP2_T2	chr8	442389	33369994	32927605	320	0.46	0.16
MTP2_T2	chr8	52746153	125107207	72361054	225	0.46	0.16
MTP2_T2	chr9	20982328	33750748	12768420	37	0.47	0.16
MTP2_T2	chr10	13320236	28276273	14956037	88	0.46	0.16
MTP2_T2	chr10	61592447	97397227	35804780	285	0.46	0.17
MTP2_T2	chr10	105344451	127555792	22211341	160	0.46	0.15
MTP2_T2	chr12	7288734	22440281	15151547	124	0.46	0.16
MTP2_T2	chr13	24334215	115004935	90670720	342	0.46	0.16
MTP2_T2	chr18	21140367	77805715	56665348	241	0.46	0.16
MTP2_6	chr6	401641	16274791	15873150	1	0.46	0.06
MTP2_6	chr6	63940026	170159023	106218997	1	0.46	0.1
MTP2_6	chr8	442389	33369994	32927605	2	0.46	0.06
MTP2_6	chr8	52746153	125107207	72361054	1	0.46	0.12
MTP2_6	chr9	20982328	33750748	12768420	1	0.47	0.08
MTP2_6	chr10	105344451	127555792	22211341	2	0.46	0.11
MTP2_6	chr13	24334215	115004935	90670720	1	0.46	0.21
MTP2_6	chr18	21140367	77805715	56665348	2	0.46	0.1
MTP2_7	chr6	401641	16274791	15873150	2	0.46	0.14
MTP2_7	chr6	63940026	170159023	106218997	1	0.46	0.14
MTP2_7	chr8	442389	33369994	32927605	2	0.46	0.14
MTP2_7	chr8	52746153	125107207	72361054	1	0.46	0.09
MTP2_7	chr9	20982328	33750748	12768420	1	0.47	0.11
MTP2_7	chr10	105344451	127555792	22211341	2	0.46	0.15
MTP2_7	chr13	24334215	115004935	90670720	3	0.46	0.15
MTP2_7	chr18	21140367	77805715	56665348	2	0.46	0.1
MTP2_8	chr6	401641	16274791	15873150	2	0.46	0.12
MTP2_8	chr6	63940026	170159023	106218997	1	0.46	0.08
MTP2_8	chr8	442389	33369994	32927605	2	0.46	0.08
MTP2_8	chr8	52746153	125107207	72361054	1	0.46	0.12
MTP2_8	chr9	20982328	33750748	12768420	1	0.47	0.06
MTP2_8	chr10	105344451	127555792	22211341	2	0.46	0.07
MTP2_8	chr13	24334215	115004935	90670720	2	0.46	0.13
MTP2_8	chr18	21140367	77805715	56665348	2	0.46	0.09
MTP2_21	chr6	401641	16274791	15873150	1	0.46	0.11
MTP2_21	chr6	63940026	170159023	106218997	1	0.46	0.1
MTP2_21	chr8	442389	33369994	32927605	2	0.46	0.16
MTP2_21	chr8	52746153	125107207	72361054	1	0.46	0.11
MTP2_21	chr9	20982328	33750748	12768420	1	0.47	0.06
MTP2_21	chr10	105344451	127555792	22211341	2	0.46	0.11
MTP2_21	chr13	24334215	115004935	90670720	2	0.46	0.13
MTP2_21	chr18	21140367	77805715	56665348	2	0.46	0.07
MTP2_34	chr6	401641	16274791	15873150	1	0.46	0.1
MTP2_34	chr6	63940026	170159023	106218997	1	0.46	0.08
MTP2_34	chr8	442389	33369994	32927605	2	0.46	0.06
MTP2_34	chr8	52746153	125107207	72361054	1	0.46	0.07
MTP2_34	chr9	20982328	33750748	12768420	1	0.47	0.05
MTP2_34	chr10	105344451	127555792	22211341	2	0.46	0.08
MTP2_34	chr13	24334215	115004935	90670720	1	0.46	0.1
MTP2_34	chr18	21140367	77805715	56665348	2	0.46	0.11
MTP2_35	chr6	401641	16274791	15873150	1	0.46	0.25
MTP2_35	chr6	63940026	170159023	106218997	1	0.46	0.24
MTP2_35	chr8	442389	33369994	32927605	2	0.46	0.14
MTP2_35	chr8	52746153	125107207	72361054	1	0.46	0.09
MTP2_35	chr9	20982328	33750748	12768420	1	0.47	0.22
MTP2_35	chr10	105344451	127555792	22211341	2	0.46	0.25
MTP2_35	chr13	24334215	115004935	90670720	2	0.46	0.1
MTP2_35	chr18	21140367	77805715	56665348	2	0.46	0.15
MTP2_35	chr22	17326914	33673010	16346096	3	0.46	0.24
MTP2_37	chr6	401641	16274791	15873150	1	0.46	0.2
MTP2_37	chr6	63940026	170159023	106218997	1	0.46	0.2
MTP2_37	chr8	442389	33369994	32927605	2	0.46	0.21
MTP2_37	chr8	52746153	125107207	72361054	1	0.46	0.18
MTP2_37	chr9	20982328	33750748	12768420	1	0.47	0.17
MTP2_37	chr10	105344451	127555792	22211341	2	0.46	0.16
MTP2_37	chr13	24334215	115004935	90670720	2	0.46	0.17
MTP2_37	chr18	21140367	77805715	56665348	2	0.46	0.25
MTP2_37	chr22	17326914	33673010	16346096	3	0.46	0.15
MTP2_38	chr6	401641	16274791	15873150	1	0.46	0.14
MTP2_38	chr6	63940026	170159023	106218997	1	0.46	0.15
MTP2_38	chr8	442389	33369994	32927605	2	0.46	0.14
MTP2_38	chr8	52746153	125107207	72361054	1	0.46	0.19
MTP2_38	chr9	20982328	33750748	12768420	1	0.47	0.13
MTP2_38	chr10	105344451	127555792	22211341	2	0.46	0.16
MTP2_38	chr13	24334215	115004935	90670720	2	0.46	0.09
MTP2_38	chr18	21140367	77805715	56665348	2	0.46	0.19
MTP2_38	chr22	17326914	33673010	16346096	3	0.46	0.18
MTP2_57	chr6	401641	16274791	15873150	1	0.46	0.07
MTP2_57	chr6	63940026	170159023	106218997	1	0.46	0.08
MTP2_57	chr8	442389	33369994	32927605	2	0.46	0.09
MTP2_57	chr8	52746153	125107207	72361054	1	0.46	0.1
MTP2_57	chr9	20982328	33750748	12768420	1	0.47	0.1
MTP2_57	chr10	105344451	127555792	22211341	2	0.46	0.1
MTP2_57	chr13	24334215	115004935	90670720	1	0.46	0.07
MTP2_57	chr18	21140367	77805715	56665348	2	0.46	0.1
MTP2_72	chr6	401641	16274791	15873150	1	0.46	0.25
MTP2_72	chr6	63940026	170159023	106218997	1	0.46	0.3
MTP2_72	chr8	442389	33369994	32927605	2	0.46	0.11
MTP2_72	chr8	52746153	125107207	72361054	1	0.46	0.06
MTP2_72	chr9	20982328	33750748	12768420	1	0.47	0.13
MTP2_72	chr10	105344451	127555792	22211341	2	0.46	0.13
MTP2_72	chr13	24334215	115004935	90670720	2	0.46	0.13
MTP2_72	chr18	21140367	77805715	56665348	2	0.46	0.06
MTP2_83	chr6	401641	16274791	15873150	1	0.46	0.23
MTP2_83	chr6	63940026	170159023	106218997	1	0.46	0.28
MTP2_83	chr8	442389	33369994	32927605	2	0.46	0.16
MTP2_83	chr8	52746153	125107207	72361054	1	0.46	0.16
MTP2_83	chr9	20982328	33750748	12768420	1	0.47	0.18
MTP2_83	chr10	105344451	127555792	22211341	2	0.46	0.18
MTP2_83	chr13	24334215	115004935	90670720	2	0.46	0.18
MTP2_83	chr18	21140367	77805715	56665348	2	0.46	0.24
MTP2_83	chr22	17326914	33673010	16346096	3	0.46	0.23
MTP2_94	chr6	401641	16274791	15873150	1	0.46	0.17
MTP2_94	chr6	63940026	170159023	106218997	1	0.46	0.09
MTP2_94	chr8	442389	33369994	32927605	2	0.46	0.07
MTP2_94	chr8	52746153	125107207	72361054	1	0.46	0.13
MTP2_94	chr9	20982328	33750748	12768420	1	0.47	0.06
MTP2_94	chr10	105344451	127555792	22211341	2	0.46	0.1
MTP2_94	chr13	24334215	115004935	90670720	1	0.46	0.13
MTP2_94	chr18	21140367	77805715	56665348	2	0.46	0.07
MTP2_97	chr6	401641	16274791	15873150	1	0.46	0.1
MTP2_97	chr6	63940026	170159023	106218997	1	0.46	0.1
MTP2_97	chr8	442389	33369994	32927605	2	0.46	0.14
MTP2_97	chr8	52746153	125107207	72361054	1	0.46	0.13
MTP2_97	chr9	20982328	33750748	12768420	1	0.47	0.13
MTP2_97	chr10	105344451	127555792	22211341	2	0.46	0.11
MTP2_97	chr13	24334215	115004935	90670720	1	0.46	0.17
MTP2_97	chr18	21140367	77805715	56665348	2	0.46	0.11
MTP2_102	chr6	401641	16274791	15873150	1	0.46	0.11
MTP2_102	chr6	63940026	170159023	106218997	1	0.46	0.12
MTP2_102	chr8	442389	33369994	32927605	2	0.46	0.08
MTP2_102	chr8	52746153	125107207	72361054	1	0.46	0.11
MTP2_102	chr9	20982328	33750748	12768420	1	0.47	0.1
MTP2_102	chr10	105344451	127555792	22211341	1	0.46	0.07
MTP2_102	chr13	24334215	115004935	90670720	1	0.46	0.12
MTP2_102	chr18	21140367	77805715	56665348	2	0.46	0.06
MTP2_107	chr6	401641	16274791	15873150	1	0.46	0.04
MTP2_107	chr6	63940026	170159023	106218997	1	0.46	0.08
MTP2_107	chr8	442389	33369994	32927605	2	0.46	0.04
MTP2_107	chr8	52746153	125107207	72361054	1	0.46	0.05
MTP2_107	chr9	20982328	33750748	12768420	1	0.47	0.03
MTP2_107	chr10	105344451	127555792	22211341	2	0.46	0.02
MTP2_107	chr13	24334215	115004935	90670720	1	0.46	0
MTP2_107	chr18	21140367	77805715	56665348	2	0.46	0.06
MTP2_148	chr6	401641	16274791	15873150	1	0.46	0.1
MTP2_148	chr6	63940026	170159023	106218997	1	0.46	0.12
MTP2_148	chr8	442389	33369994	32927605	2	0.46	0.06
MTP2_148	chr8	52746153	125107207	72361054	1	0.46	0.03
MTP2_148	chr9	20982328	33750748	12768420	1	0.47	0.1
MTP2_148	chr10	105344451	127555792	22211341	2	0.46	0.05
MTP2_148	chr13	24334215	115004935	90670720	2	0.46	0.1
MTP2_148	chr18	21140367	77805715	56665348	2	0.46	0.06
MTP3_T2	chr17	41466210	81051007	39584797	647	0.46	0.21
MTP3_1	chr17	41466210	81051007	39584797	10	0.46	0.29
MTP3_2	chr17	41466210	81051007	39584797	10	0.46	0.29
MTP3_3	chr17	41466210	81051007	39584797	10	0.46	0.29
MTP3_4	chr17	41466210	81051007	39584797	10	0.46	0.35
MTP3_5	chr17	41466210	81051007	39584797	10	0.46	0.29
MTP3_19	chr17	41466210	81051007	39584797	9	0.46	0.35
MTP3_20	chr17	41466210	81051007	39584797	9	0.46	0.2
MTP3_86	chr17	41466210	81051007	39584797	9	0.46	0.02
MTP3_108	chr17	41466210	81051007	39584797	9	0.46	0.05
MTP3_149	chr17	41466210	81051007	39584797	9	0.46	0.22
MTP4_T1	chr1	1888193	31902279	30014086	534	0.4655	0.3345
MTP4_T1	chr4	3590827	25915858	22325031	135	0.46	0.33
MTP4_T1	chr4	83411197	189064952	105653755	200	0.46	0.34
MTP4_T1	chr6	62390916	133035098	70644182	160	0.46	0.33
MTP4_T1	chr6	146678882	170592293	23913411	174	0.46	0.32
MTP4_T1	chr9	215057	34106410	33891353	113	0.45	0.33
MTP4_T1	chr12	53647373	133768553	80121180	502	0.46	0.33
MTP4_T1	chr17	31208	15645289	15614081	456	0.46	0.34
MTP4_T1	chr18	28622524	77894844	49272320	172	0.46	0.34
MTP4_T2	chr1	1888193	31902279	30014086	534	0.4655	0.34
MTP4_T2	chr4	3590827	25915858	22325031	135	0.46	0.34
MTP4_T2	chr4	83411197	189064952	105653755	200	0.46	0.34
MTP4_T2	chr6	62390916	133035098	70644182	160	0.46	0.33
MTP4_T2	chr6	146678882	170592293	23913411	174	0.46	0.34
MTP4_T2	chr9	215057	34106410	33891353	113	0.45	0.35
MTP4_T2	chr12	53647373	133768553	80121180	502	0.46	0.3471
MTP4_T2	chr17	31208	15645289	15614081	456	0.46	0.35
MTP4_T2	chr18	28622524	77894844	49272320	172	0.46	0.34
MTP5_T1	chr5	1063998	16704806	15640808	66	0.46	0.33
MTP5_T1	chr5	16769273	34823336	18054063	25	0.46	0.29
MTP5_T1	chr6	62442604	136590712	74148108	227	0.46	0.14
MTP5_T1	chr6	146987930	170626562	23638632	220	0.46	0.14
MTP5_T1	chr8	608034	23432332	22824298	190	0.46	0.14
MTP5_T1	chr11	56510623	129801043	73290420	628	0.46	0.1168
MTP5_T1	chr17	48149386	65052304	16902918	106	0.46	0.14
MTP5_T1	chr22	17565932	51137249	33571317	525	0.46	0.14
MTP5_T1	chrX	114427149	130409901	15982752	38	0.46	0.33
MTP5_T2	chr5	1063998	16704806	15640808	66	0.46	0.31
MTP5_T2	chr5	16769273	34823336	18054063	25	0.46	0.31
MTP5_T2	chr6	62442604	136590712	74148108	227	0.46	0.3
MTP5_T2	chr6	146987930	170626562	23638632	220	0.46	0.3
MTP5_T2	chr8	608034	23432332	22824298	190	0.46	0.3
MTP5_T2	chr8	28876221	42977726	14101505	67	0.46	0.3
MTP5_T2	chr11	56510623	129801043	73290420	628	0.46	0.29
MTP5_T2	chr17	48149386	65052304	16902918	106	0.46	0.3
MTP5_T2	chr22	17565932	51137249	33571317	525	0.46	0.3
MTP5_T2	chrX	114427149	130409901	15982752	38	0.46	0.33
MTP5_22	chr5	16769273	34823336	18054063	1	0.46	0.31
MTP5_22	chr6	62442604	136590712	74148108	1	0.46	0.06
MTP5_22	chr8	608034	23432332	22824298	1	0.46	0.05
MTP5_22	chr11	56510623	129801043	73290420	5	0.46	0.08
MTP5_22	chr17	48149386	65052304	16902918	2	0.46	0.06
MTP5_22	chr22	17565932	51137249	33571317	2	0.46	0.08
MTP5_40	chr5	16769273	34823336	18054063	1	0.46	0.31
MTP5_40	chr6	62442604	136590712	74148108	1	0.46	0.04
MTP5_40	chr8	608034	23432332	22824298	1	0.46	0.05
MTP5_40	chr11	56510623	129801043	73290420	5	0.46	0.03
MTP5_40	chr17	48149386	65052304	16902918	2	0.46	0.04
MTP5_40	chr22	17565932	51137249	33571317	2	0.46	0.02
MTP5_41	chr5	16769273	34823336	18054063	1	0.46	0.27
MTP5_41	chr6	62442604	136590712	74148108	1	0.46	0.08
MTP5_41	chr8	608034	23432332	22824298	1	0.46	0.05
MTP5_41	chr11	56510623	129801043	73290420	5	0.46	0.04
MTP5_41	chr17	48149386	65052304	16902918	2	0.46	0.07
MTP5_41	chr22	17565932	51137249	33571317	2	0.46	0.06
MTP5_49	chr6	62442604	136590712	74148108	1	0.46	0.05
MTP5_49	chr8	608034	23432332	22824298	1	0.46	0.04
MTP5_49	chr11	56510623	129801043	73290420	4	0.46	0
MTP5_49	chr17	48149386	65052304	16902918	2	0.46	0.03
MTP5_49	chr22	17565932	51137249	33571317	2	0.46	0.06
MTP5_50	chr6	62442604	136590712	74148108	1	0.46	0.35
MTP5_50	chr11	56510623	129801043	73290420	5	0.46	0.31
MTP5_50	chr17	48149386	65052304	16902918	2	0.46	0.22
MTP5_66	chr6	62442604	136590712	74148108	1	0.46	0.23
MTP5_66	chr8	608034	23432332	22824298	1	0.46	0.2
MTP5_66	chr11	56510623	129801043	73290420	5	0.46	0.2
MTP5_66	chr17	48149386	65052304	16902918	2	0.46	0.15
MTP5_68	chr6	62442604	136590712	74148108	1	0.46	0.19
MTP5_68	chr8	608034	23432332	22824298	1	0.46	0.26
MTP5_68	chr11	56510623	129801043	73290420	4	0.46	0.34
MTP5_68	chr17	48149386	65052304	16902918	2	0.46	0.25
MTP5_71	chr11	56510623	129801043	73290420	5	0.46	0.21
MTP5_71	chr17	48149386	65052304	16902918	2	0.46	0.32
MTP5_71	chr22	17565932	51137249	33571317	2	0.46	0.34
MTP5_75	chr6	62442604	136590712	74148108	1	0.46	0.27
MTP5_75	chr8	608034	23432332	22824298	1	0.46	0.31
MTP5_75	chr11	56510623	129801043	73290420	5	0.46	0.23
MTP5_75	chr17	48149386	65052304	16902918	2	0.46	0.18
MTP5_76	chr5	16769273	34823336	18054063	1	0.46	0.29
MTP5_76	chr6	62442604	136590712	74148108	1	0.46	0.18
MTP5_76	chr8	608034	23432332	22824298	1	0.46	0.17
MTP5_76	chr11	56510623	129801043	73290420	5	0.46	0.12
MTP5_76	chr17	48149386	65052304	16902918	2	0.46	0.16
MTP5_76	chr22	17565932	51137249	33571317	2	0.46	0.15
MTP5_78	chr6	62442604	136590712	74148108	1	0.46	0.27
MTP5_78	chr8	608034	23432332	22824298	1	0.46	0.31
MTP5_78	chr11	56510623	129801043	73290420	5	0.46	0.25
MTP5_78	chr17	48149386	65052304	16902918	2	0.46	0.25
MTP5_79	chr6	62442604	136590712	74148108	1	0.46	0.22
MTP5_79	chr8	608034	23432332	22824298	1	0.46	0.18
MTP5_79	chr11	56510623	129801043	73290420	5	0.46	0.15
MTP5_79	chr17	48149386	65052304	16902918	2	0.46	0.15
MTP5_79	chr22	17565932	51137249	33571317	2	0.46	0.25
MTP5_93	chr5	16769273	34823336	18054063	1	0.46	0.26
MTP5_93	chr6	62442604	136590712	74148108	1	0.46	0.08
MTP5_93	chr8	608034	23432332	22824298	1	0.46	0.12
MTP5_93	chr11	56510623	129801043	73290420	5	0.46	0.02
MTP5_93	chr17	48149386	65052304	16902918	2	0.46	0.06
MTP5_93	chr22	17565932	51137249	33571317	2	0.46	0.05
MTP5_99	chr5	16769273	34823336	18054063	1	0.46	0.31
MTP5_99	chr6	62442604	136590712	74148108	1	0.46	0.04
MTP5_99	chr8	608034	23432332	22824298	1	0.46	0.05
MTP5_99	chr11	56510623	129801043	73290420	5	0.46	0.01
MTP5_99	chr17	48149386	65052304	16902918	2	0.46	0.02
MTP5_99	chr22	17565932	51137249	33571317	2	0.46	0.03
MTP5_100	chr5	16769273	34823336	18054063	1	0.46	0.32
MTP5_100	chr6	62442604	136590712	74148108	1	0.46	0.07
MTP5_100	chr8	608034	23432332	22824298	1	0.46	0.05
MTP5_100	chr11	56510623	129801043	73290420	5	0.46	0.03
MTP5_100	chr17	48149386	65052304	16902918	2	0.46	0.04
MTP5_100	chr22	17565932	51137249	33571317	2	0.46	0.09
MTP5_101	chr5	16769273	34823336	18054063	1	0.46	0.3
MTP5_101	chr6	62442604	136590712	74148108	1	0.46	0.01
MTP5_101	chr8	608034	23432332	22824298	1	0.46	0.02
MTP5_101	chr11	56510623	129801043	73290420	6	0.46	0.01
MTP5_101	chr17	48149386	65052304	16902918	2	0.46	0.01
MTP5_101	chr22	17565932	51137249	33571317	2	0.46	0.01
MTP5_109	chr5	16769273	34823336	18054063	1	0.46	0.27
MTP5_109	chr6	62442604	136590712	74148108	1	0.46	0.03
MTP5_109	chr8	608034	23432332	22824298	1	0.46	0.03
MTP5_109	chr11	56510623	129801043	73290420	5	0.46	0.01
MTP5_109	chr17	48149386	65052304	16902918	2	0.46	0.05
MTP5_109	chr22	17565932	51137249	33571317	2	0.46	0.04
MTP5_115	chr5	16769273	34823336	18054063	1	0.46	0.36
MTP5_115	chr6	62442604	136590712	74148108	1	0.46	0.1
MTP5_115	chr8	608034	23432332	22824298	1	0.46	0.03
MTP5_115	chr11	56510623	129801043	73290420	5	0.46	0.12
MTP5_115	chr17	48149386	65052304	16902918	2	0.46	0.11
MTP5_115	chr22	17565932	51137249	33571317	2	0.46	0.11
MTP5_116	chr5	16769273	34823336	18054063	1	0.46	0.35
MTP5_116	chr6	62442604	136590712	74148108	1	0.46	0.14
MTP5_116	chr8	608034	23432332	22824298	1	0.46	0.14
MTP5_116	chr11	56510623	129801043	73290420	4	0.46	0.13
MTP5_116	chr17	48149386	65052304	16902918	2	0.46	0.17
MTP5_116	chr22	17565932	51137249	33571317	2	0.46	0.13
MTP5_117	chr5	16769273	34823336	18054063	1	0.46	0.3
MTP5_117	chr6	62442604	136590712	74148108	1	0.46	0.03
MTP5_117	chr8	608034	23432332	22824298	1	0.46	0.02
MTP5_117	chr11	56510623	129801043	73290420	4	0.46	0.02
MTP5_117	chr17	48149386	65052304	16902918	2	0.46	0.05
MTP5_117	chr22	17565932	51137249	33571317	2	0.46	0.04
MTP5_118	chr5	16769273	34823336	18054063	1	0.46	0.29
MTP5_118	chr6	62442604	136590712	74148108	1	0.46	0.04
MTP5_118	chr8	608034	23432332	22824298	1	0.46	0.04
MTP5_118	chr11	56510623	129801043	73290420	4	0.46	0.02
MTP5_118	chr17	48149386	65052304	16902918	2	0.46	0.04
MTP5_118	chr22	17565932	51137249	33571317	2	0.46	0.05
MTP5_119	chr6	62442604	136590712	74148108	1	0.46	0.16
MTP5_119	chr8	608034	23432332	22824298	1	0.46	0.27
MTP5_119	chr11	56510623	129801043	73290420	4	0.46	0.19
MTP5_119	chr17	48149386	65052304	16902918	2	0.46	0.16
MTP5_119	chr22	17565932	51137249	33571317	2	0.46	0.22
MTP6_T1	chr17	41738823	81006629	39267806	632	0.46	0.35
MTP6_T2	chr1	151512802	244724092	93211290	631	0.46	0.21
MTP6_T2	chr6	65303100	170893364	105590264	331	0.46	0.21
MTP6_T2	chr9	214864	18829952	18615088	53	0.46	0.22
MTP6_T2	chr10	412449	30317949	29905500	162	0.46	0.22
MTP6_T2	chr17	41738823	81006629	39267806	632	0.46	0.26
MTP6_T2	chr18	23854692	77805715	53951023	133	0.45	0.22
MTP7_T1	chr9	214706	35107765	34893059	146	0.46	0.29
MTP7_T1	chr17	56695008	80915250	24220242	425	0.46	0.31
MTP7_T2	chr9	214706	35107765	34893059	146	0.46	0.2
MTP7_T2	chr9	69634756	139325641	69690885	627	0.46	0.27
MTP7_T3	chr9	214706	35107765	34893059	146	0.46	0.33
MTP8_T1	chr16	75579924	88012150	12432226	150	0.46	0.13
MTP8_T2	chr8	125463098	146278073	20814975	259	0.46	0.36
MTP8_26	chr16	75579924	88012150	12432226	1	0.46	0.11
MTP8_43	chr16	75579924	88012150	12432226	1	0.46	0.11
MTP8_44	chr16	75579924	88012150	12432226	1	0.46	0.03
MTP8_51	chr16	75579924	88012150	12432226	1	0.46	0.11
MTP8_53	chr16	75579924	88012150	12432226	1	0.46	0.15
MTP8_54	chr16	75579924	88012150	12432226	1	0.46	0.1
MTP8_69	chr16	75579924	88012150	12432226	1	0.46	0.18
MTP8_81	chr8	125463098	146278073	20814975	2	0.46	0.31
MTP8_81	chr16	75579924	88012150	12432226	1	0.46	0.22
MTP8_95	chr16	75579924	88012150	12432226	1	0.46	0.16
MTP8_124	chr16	75579924	88012150	12432226	1	0.46	0.31
MTP8_81	chr8	125463098	146278073	20814975	2	0.46	0.31
MTP9_T1	chr3	417994	14555367	14137373	92	0.46	0.18
MTP9_T1	chr3	14555739	87276699	72720960	364	0.46	0.18
MTP9_T1	chr5	50683655	180687212	130003557	561	0.46	0.18
MTP9_T1	chr7	37956038	56174140	18218102	116	0.46	0.17
MTP9_T1	chr7	64023371	158835631	94812260	580	0.46	0.18
MTP9_T1	chr8	442389	29197672	28755283	221	0.46	0.17
MTP9_T1	chr9	6984236	27378301	20394065	54	0.46	0.18
MTP9_T1	chr9	69634718	102713580	33078862	148	0.46	0.18
MTP9_T1	chr10	435880	25140411	24704531	128	0.46	0.18
MTP9_T1	chr10	48390890	127462934	79072044	507	0.46	0.18
MTP9_T1	chr11	5373562	22364758	16991196	228	0.46	0.11
MTP9_T1	chr12	247923	33538179	33290256	269	0.46	0.18
MTP9_T1	chr12	40671989	133697131	93025142	604	0.46	0.17
MTP9_T1	chr16	105444	30536672	30431228	533	0.46	0.19
MTP9_T1	chr16	46705576	90110798	43405222	407	0.46	0.18
MTP9_T1	chr17	177359	20217375	20040016	470	0.46	0.17
MTP9_T1	chr18	39584412	57014713	17430301	72	0.46	0.17
MTP9_T1	chr19	6913707	21950337	15036630	609	0.46	0.17
MTP9_T1	chr21	15561781	48022375	32460594	294	0.46	0.18
MTP9_T2	chr3	417994	14555367	14137373	92	0.46	0.36
MTP9_T2	chr5	50683655	180687212	130003557	561	0.46	0.36
MTP9_T2	chr8	442389	29197672	28755283	221	0.46	0.36
MTP9_T2	chr9	6984236	27378301	20394065	54	0.46	0.36
MTP9_T2	chr9	69634718	102713580	33078862	148	0.46	0.36
MTP9_T2	chr10	435880	25140411	24704531	128	0.46	0.36
MTP9_T2	chr11	5373562	22364758	16991196	228	0.46	0.32
MTP9_T2	chr12	247923	33538179	33290256	269	0.46	0.36
MTP9_T2	chr12	40671989	133697131	93025142	604	0.46	0.36
MTP9_T2	chr17	177359	20217375	20040016	470	0.46	0.36
MTP9_T2	chr19	6913707	21950337	15036630	609	0.46	0.36
MTP11_T1	chr1	1664019	36933317	35269298	543	0.46	0.31
MTP11_T1	chr2	15326834	56149475	40822641	178	0.46	0.32
MTP11_T1	chr3	440689	38357817	37917128	146	0.46	0.32
MTP11_T1	chr5	66480374	178567054	112086680	493	0.46	0.3
MTP11_T1	chr14	61448122	77794192	16346070	132	0.46	0.32
MTP11_T1	chr14	88407888	107211211	18803323	147	0.46	0.23
MTP11_T1	chr18	40323497	77894844	37571347	123	0.46	0.32
MTP13_T1	chr1	1663831	16952260	15288429	266	0.46	0.24
MTP13_T1	chr1	22163402	120906358	98742956	539	0.46	0.24
MTP13_T1	chr2	20101363	39109558	19008195	140	0.46	0.25
MTP13_T1	chr4	155720274	189065128	33344854	63	0.45	0.23
MTP13_T1	chr5	52370174	178503640	126133466	523	0.46	0.24
MTP13_T1	chr14	91760660	107179106	15418446	140	0.46	0.25
MTP13_T1	chr18	334742	13095609	12760867	67	0.46	0.23
MTP13_T1	chr18	20716021	77659561	56943540	123	0.46	0.24
MTP14_T1	chr1	18661601	31188089	12526488	248	0.46	0.25
MTP14_T1	chr1	186136031	203472112	17336081	124	0.46	0.26
MTP14_T1	chr1	214492106	240656838	26164732	270	0.45	0.24
MTP14_T1	chr4	111397585	190904030	79506445	276	0.46	0.25
MTP14_T1	chr13	23808782	115047305	91238523	371	0.46	0.24
MTP14_T1	chr14	59730425	107282853	47552428	539	0.46	0.16
MTP14_T1	chr17	6157	81050982	81044825	1722	0.46	0.25
MTP14_T1	chr18	28586964	43432625	14845661	74	0.46	0.33
MTP14_T1	chr18	43481075	77798569	34317494	191	0.45	0.26
MTP14_T1	chr20	33470694	60992224	27521530	375	0.46	0.25
MTP14_T2	chr1	18661601	31188089	12526488	248	0.46	0.24
MTP14_T2	chr1	60466814	116605423	56138609	273	0.46	0.23
MTP14_T2	chr1	186136031	203472112	17336081	124	0.46	0.24
MTP14_T2	chr1	214492106	240656838	26164732	270	0.45	0.23
MTP14_T2	chr3	367757	74413676	74045919	705	0.46	0.23
MTP14_T2	chr4	111397585	190904030	79506445	276	0.46	0.23
MTP14_T2	chr6	65622463	170892100	105269637	589	0.46	0.23
MTP14_T2	chr10	48370595	127541603	79171008	665	0.46	0.18
MTP14_T2	chr13	23808782	115047305	91238523	371	0.46	0.19
MTP14_T2	chr14	59730425	107282853	47552428	539	0.46	0.16
MTP14_T2	chr17	6157	81050982	81044825	1722	0.46	0.23
MTP14_T2	chr18	28586964	43432625	14845661	74	0.46	0.23
MTP14_T2	chr18	43481075	77798569	34317494	191	0.45	0.23
MTP14_T2	chr20	33470694	60992224	27521530	375	0.46	0.16
MTP14_T2	chr21	15646553	48063476	32416923	430	0.46	0.23
MTP14_T2	chrX	2748051	56592058	53844007	182	0.46	0.24
MTP14_T2	chrX	64959577	154194989	89235412	301	0.46	0.23
MTP18_T1	chr1	48937691	120378678	71440987	337	0.46	0.35
MTP18_T1	chr3	386247	53126560	52740313	368	0.46	0.27
MTP18_T1	chr6	564515	29910527	29346012	237	0.46	0.27
MTP18_T1	chr16	66886581	89930129	23043548	294	0.46	0.29
MTP18_T1	chr22	17288988	32435409	15146421	229	0.46	0.35
MTP19_T1	chr7	127253898	158715264	31461366	300	0.46	0.09
MTP19_T1	chr9	286593	20948311	20661718	45	0.46	0.07
MTP19_T1	chr9	71225816	139960178	68734362	636	0.46	0.08
MTP19_T1	chr10	77191441	124459139	47267698	334	0.46	0.07
MTP19_T1	chr12	78334053	123057652	44723599	231	0.46	0.08
MTP19_T1	chr14	20502120	105518336	85016216	606	0.46	0.08
MTP19_T1	chr17	6157	18256979	18250822	420	0.46	0.08
MTP19_T1	chr18	23865851	74962645	51096794	170	0.46	0.08
MTP19_T1	chr22	17156280	51117137	33960857	585	0.46	0.08
MTP19_T1	chrX	2748051	48418659	45670608	91	0.46	0.14
MTP19_9	chr7	127253898	158715264	31461366	6	0.46	0.15
MTP19_9	chr9	71225816	139960178	68734362	3	0.46	0.12
MTP19_9	chr12	78334053	123057652	44723599	2	0.46	0.07
MTP19_9	chr14	20502120	105518336	85016216	1	0.46	0.24
MTP19_9	chr17	6157	18256979	18250822	4	0.46	0.1
MTP19_9	chr18	23865851	74962645	51096794	1	0.46	0.09
MTP19_9	chr22	17156280	51117137	33960857	5	0.46	0.09
MTP19_9	chrX	2748051	48418659	45670608	1	0.46	0.26
MTP19_10	chr12	78334053	123057652	44723599	2	0.46	0.04
MTP19_10	chr17	6157	18256979	18250822	3	0.46	0.03
MTP19_10	chr18	23865851	74962645	51096794	1	0.46	0.11
MTP19_10	chr22	17156280	51117137	33960857	5	0.46	0.06
MTP19_10	chrX	2748051	48418659	45670608	1	0.46	0.05
MTP19_55	chr7	127253898	158715264	31461366	6	0.46	0.03
MTP19_55	chr9	71225816	139960178	68734362	2	0.46	0.05
MTP19_55	chr12	78334053	123057652	44723599	2	0.46	0.08
MTP19_55	chr17	6157	18256979	18250822	2	0.46	0.02
MTP19_55	chr18	23865851	74962645	51096794	1	0.46	0
MTP19_55	chr22	17156280	51117137	33960857	5	0.46	0.04
MTP19_55	chrX	2748051	48418659	45670608	1	0.46	0.04
MTP19_60	chr7	127253898	158715264	31461366	4	0.46	0.06
MTP19_60	chr9	71225816	139960178	68734362	1	0.46	0.08
MTP19_60	chr17	6157	18256979	18250822	2	0.46	0.11
MTP19_60	chr22	17156280	51117137	33960857	3	0.46	0.16
MTP19_60	chrX	2748051	48418659	45670608	1	0.46	0.2
MTP19_61	chr12	78334053	123057652	44723599	1	0.46	0.34
MTP19_67	chr17	6157	18256979	18250822	2	0.46	0.35
MTP19_67	chr18	23865851	74962645	51096794	1	0.46	0.36
MTP19_74	chr14	20502120	105518336	85016216	1	0.46	0.31
MTP19_80	chr12	78334053	123057652	44723599	2	0.46	0.34
MTP19_92	chr12	78334053	123057652	44723599	1	0.46	0.26
MTP19_92	chr17	6157	18256979	18250822	2	0.46	0.17
MTP19_92	chr18	23865851	74962645	51096794	1	0.46	0.19
MTP19_92	chrX	2748051	48418659	45670608	1	0.46	0.25
MTP19_133	chr17	6157	18256979	18250822	2	0.46	0.07
MTP19_133	chr22	17156280	51117137	33960857	2	0.46	0.28
MTP19_133	chrX	2748051	48418659	45670608	1	0.46	0.01
MTP19_144	chr7	127253898	158715264	31461366	6	0.46	0.17
MTP19_144	chr12	78334053	123057652	44723599	2	0.46	0.26
MTP19_144	chr17	6157	18256979	18250822	3	0.46	0.19
MTP19_144	chr18	23865851	74962645	51096794	1	0.46	0.14
MTP19_144	chr22	17156280	51117137	33960857	5	0.46	0.18
MTP19_144	chrX	2748051	48418659	45670608	1	0.46	0.22
MTP24_T1	chr8	608034	42044954	41436920	155	0.46	0.22
MTP24_T1	chr13	46170609	115090193	68919584	72	0.45	0.13
MTP24_T1	chr15	30337377	91513674	61176297	292	0.46	0.14
MTP24_T1	chr17	6157	20160925	20154768	296	0.46	0.21
MTP24_T1	chr17	40912760	76817090	35904330	331	0.46	0.13
MTP24_T1	chr18	334994	10471732	10136738	25	0.45	0.2
MTP24_T1	chr18	23865851	77227678	53361827	94	0.45	0.21
MTP24_T1	chr19	47875903	59082605	11206702	307	0.46	0.2
MTP24_T1	chr22	23488775	36556823	13068048	103	0.46	0.2
MTP24_T2	chr13	46170609	115090193	68919584	72	0.45	0.31
MTP24_T2	chr18	23865851	77227678	53361827	94	0.45	0.39
MTP24_12	chr8	608034	42044954	41436920	5	0.46	0.16
MTP24_12	chr15	30337377	91513674	61176297	2	0.46	0.1
MTP24_12	chr17	6157	20160925	20154768	4	0.46	0.17
MTP24_12	chr17	40912760	76817090	35904330	10	0.46	0.08
MTP24_12	chr19	47875903	59082605	11206702	5	0.46	0.15
MTP24_12	chr22	23488775	36556823	13068048	1	0.46	0.19
MTP24_13	chr8	608034	42044954	41436920	5	0.46	0.2
MTP24_13	chr15	30337377	91513674	61176297	2	0.46	0.12
MTP24_13	chr17	6157	20160925	20154768	3	0.46	0.16
MTP24_13	chr17	40912760	76817090	35904330	10	0.46	0.1
MTP24_13	chr19	47875903	59082605	11206702	5	0.46	0.18
MTP24_13	chr22	23488775	36556823	13068048	1	0.46	0.13
MTP24_14	chr8	608034	42044954	41436920	5	0.46	0.22
MTP24_14	chr17	6157	20160925	20154768	3	0.46	0.17
MTP24_14	chr17	40912760	76817090	35904330	9	0.46	0.19
MTP24_14	chr19	47875903	59082605	11206702	5	0.46	0.15
MTP24_14	chr22	23488775	36556823	13068048	1	0.46	0.21
MTP24_15	chr17	6157	20160925	20154768	3	0.46	0.1
MTP24_15	chr17	40912760	76817090	35904330	10	0.46	0.11
MTP24_15	chr19	47875903	59082605	11206702	5	0.46	0.14
MTP24_15	chr22	23488775	36556823	13068048	1	0.46	0.12
MTP24_16	chr8	608034	42044954	41436920	5	0.46	0.06
MTP24_16	chr15	30337377	91513674	61176297	2	0.46	0.03
MTP24_16	chr17	6157	20160925	20154768	3	0.46	0.05
MTP24_16	chr17	40912760	76817090	35904330	9	0.46	0.03
MTP24_16	chr19	47875903	59082605	11206702	5	0.46	0.03
MTP24_16	chr22	23488775	36556823	13068048	1	0.46	0.04
MTP24_27	chr17	6157	20160925	20154768	2	0.46	0.07
MTP24_27	chr17	40912760	76817090	35904330	8	0.46	0.07
MTP24_27	chr19	47875903	59082605	11206702	4	0.46	0.11
MTP24_27	chr22	23488775	36556823	13068048	1	0.46	0.06
MTP24_28	chr17	6157	20160925	20154768	2	0.46	0.04
MTP24_28	chr17	40912760	76817090	35904330	8	0.46	0.03
MTP24_28	chr19	47875903	59082605	11206702	4	0.46	0.03
MTP24_28	chr22	23488775	36556823	13068048	1	0.46	0.02
MTP24_29	chr17	6157	20160925	20154768	2	0.46	0.27
MTP24_29	chr17	40912760	76817090	35904330	6	0.46	0.16
MTP24_29	chr19	47875903	59082605	11206702	4	0.46	0.2
MTP24_29	chr22	23488775	36556823	13068048	1	0.46	0.32
MTP24_30	chr17	6157	20160925	20154768	2	0.46	0.15
MTP24_30	chr17	40912760	76817090	35904330	9	0.46	0.06
MTP24_30	chr19	47875903	59082605	11206702	5	0.46	0.12
MTP24_30	chr22	23488775	36556823	13068048	1	0.46	0.16
MTP24_31	chr17	6157	20160925	20154768	2	0.46	0.03
MTP24_31	chr17	40912760	76817090	35904330	8	0.46	0.03
MTP24_31	chr19	47875903	59082605	11206702	4	0.46	0.06
MTP24_31	chr22	23488775	36556823	13068048	1	0.46	0.05
MTP24_32	chr17	6157	20160925	20154768	3	0.46	0.1
MTP24_32	chr17	40912760	76817090	35904330	9	0.46	0.1
MTP24_32	chr19	47875903	59082605	11206702	5	0.46	0.11
MTP24_32	chr22	23488775	36556823	13068048	1	0.46	0.08
MTP24_103	chr8	608034	42044954	41436920	4	0.46	0.07
MTP24_103	chr15	30337377	91513674	61176297	2	0.46	0.06
MTP24_103	chr17	6157	20160925	20154768	3	0.46	0.03
MTP24_103	chr17	40912760	76817090	35904330	9	0.46	0.05
MTP24_103	chr19	47875903	59082605	11206702	5	0.46	0.06
MTP24_103	chr22	23488775	36556823	13068048	1	0.46	0.1
MTP24_110	chr8	608034	42044954	41436920	5	0.46	0.05
MTP24_110	chr15	30337377	91513674	61176297	2	0.46	0.03
MTP24_110	chr17	6157	20160925	20154768	3	0.46	0.06
MTP24_110	chr17	40912760	76817090	35904330	9	0.46	0.05
MTP24_110	chr19	47875903	59082605	11206702	5	0.46	0.02
MTP24_110	chr22	23488775	36556823	13068048	1	0.46	0.05
MTP24_113	chr8	608034	42044954	41436920	4	0.46	0.13
MTP24_113	chr15	30337377	91513674	61176297	2	0.46	0.06
MTP24_113	chr17	6157	20160925	20154768	2	0.46	0.09
MTP24_113	chr17	40912760	76817090	35904330	9	0.46	0.08
MTP24_113	chr19	47875903	59082605	11206702	5	0.46	0.07
MTP24_113	chr22	23488775	36556823	13068048	1	0.46	0.09
MTP26_T1	chr14	63174960	79423631	16248671	64	0.45	0.25
MTP26_T2	chr3	125734465	156729199	30994734	58	0.45	0.33
MTP26_T2	chr14	63174960	79423631	16248671	64	0.45	0.18
MTP26_T3	chr1	1900186	28282292	26382106	228	0.46	0.29
MTP26_T3	chr2	96780716	242758203	145977487	377	0.45	0.28
MTP26_T3	chr3	125734465	156729199	30994734	58	0.45	0.28
MTP26_T3	chr4	64956	186084021	186019065	279	0.45	0.29
MTP26_T3	chr5	174106	44388817	44214711	62	0.46	0.3
MTP26_T3	chr6	349016	25813150	25464134	51	0.4548	0.27
MTP26_T3	chr6	70854183	170862300	100008117	152	0.45	0.28
MTP26_T3	chr7	120704306	158534381	37830075	156	0.45	0.29
MTP26_T3	chr14	63174960	79423631	16248671	64	0.45	0.28
MTP26_T3	chr15	65347405	102264476	36917071	121	0.4546	0.31
