# Supplementary material for: Genomic characterization of malignant progression in neoplastic pancreatic cysts
Source: Nat Commun. 2020 Aug 14;11:4085. doi: 10.1038/s41467-020-17917-8 (PMC7428044; doi:10.1038/s41467-020-17917-8)
Supplement: Supplementary file 10 — Supplementary Data 7 [file 41467_2020_17917_MOESM10_ESM.xlsx]

## Sheet: 7
Supplementary Table 7. SMAD4 alterations identified in targeted and whole exome sequencing
Sample ID	Histopathologic Diagnosis	Analysis Type	Chromosome	Location (hg19)	Nucleotide	Amino Acid (protein)	Mutation Type	Distinct Mut %
MTP1_T1	PDAC	Exome	chr18	23,854,692-77,679,327	NA	NA	LOH	NA
MTP1_T2	HG IPMN	Exome	chr18	23,854,692-77,679,327	NA	NA	LOH	NA
MTP1_11	HG IPMN	Targeted	chr18	23,854,692-77,679,327	NA	NA	LOH	NA
MTP1_23	HG IPMN	Targeted	chr18	23,854,692-77,679,327	NA	NA	LOH	NA
MTP1_23	HG IPMN	Targeted	chr18	48604750	G/T	W524C	Substitution	0.931
MTP1_24	HG IPMN	Targeted	chr18	23,854,692-77,679,327	NA	NA	LOH	NA
MTP1_25	LG IPMN	Targeted	chr18	23,854,692-77,679,327	NA	NA	LOH	NA
MTP1_104	PDAC	Targeted	chr18	23,854,692-77,679,327	NA	NA	LOH	NA
MTP1_121	HG IPMN / Cancerization	Targeted	chr18	23,854,692-77,679,327	NA	NA	LOH	NA
MTP1_127	HG IPMN	Targeted	chr18	23,854,692-77,679,327	NA	NA	LOH	NA
MTP1_143	PDAC	Targeted	chr18	23,854,692-77,679,327	NA	NA	LOH	NA
MTP2_T1	PDAC	Exome	chr18	21,140,367-77,805,715	NA	NA	LOH	NA
MTP2_T1	PDAC	Exome	chr18	48604787	G/T	D537Y	Substitution	0.298
MTP2_T2	HG IPMN	Exome	chr18	21,140,367-77,805,715	NA	NA	LOH	NA
MTP2_T2	HG IPMN	Exome	chr18	48604787	G/T	D537Y	Substitution	0.654
MTP2_6	HG IPMN	Targeted	chr18	21,140,367-77,805,715	NA	NA	LOH	NA
MTP2_6	HG IPMN	Targeted	chr18	48604787	G/T	D537Y	Substitution	0.819
MTP2_7	HG IPMN	Targeted	chr18	21,140,367-77,805,715	NA	NA	LOH	NA
MTP2_7	HG IPMN	Targeted	chr18	48604787	G/T	D537Y	Substitution	0.726
MTP2_8	HG IPMN	Targeted	chr18	21,140,367-77,805,715	NA	NA	LOH	NA
MTP2_8	HG IPMN	Targeted	chr18	48604787	G/T	D537Y	Substitution	0.817
MTP2_21	HG IPMN	Targeted	chr18	21,140,367-77,805,715	NA	NA	LOH	NA
MTP2_21	HG IPMN	Targeted	chr18	48604787	G/T	D537Y	Substitution	0.844
MTP2_34	HG IPMN	Targeted	chr18	21,140,367-77,805,715	NA	NA	LOH	NA
MTP2_34	HG IPMN	Targeted	chr18	48604787	G/T	D537Y	Substitution	0.774
MTP2_35	PDAC	Targeted	chr18	21,140,367-77,805,715	NA	NA	LOH	NA
MTP2_35	PDAC	Targeted	chr18	48604787	G/T	D537Y	Substitution	0.378
MTP2_37	PDAC	Targeted	chr18	21,140,367-77,805,715	NA	NA	LOH	NA
MTP2_37	PDAC	Targeted	chr18	48604787	G/T	D537Y	Substitution	0.475
MTP2_38	PDAC	Targeted	chr18	21,140,367-77,805,715	NA	NA	LOH	NA
MTP2_38	PDAC	Targeted	chr18	48604787	G/T	D537Y	Substitution	0.526
MTP2_57	HG IPMN	Targeted	chr18	21,140,367-77,805,715	NA	NA	LOH	NA
MTP2_57	HG IPMN	Targeted	chr18	48604787	G/T	D537Y	Substitution	0.818
MTP2_72	HG IPMN	Targeted	chr18	21,140,367-77,805,715	NA	NA	LOH	NA
MTP2_72	HG IPMN	Targeted	chr18	48604787	G/T	D537Y	Substitution	0.505
MTP2_83	PDAC	Targeted	chr18	21,140,367-77,805,715	NA	NA	LOH	NA
MTP2_83	PDAC	Targeted	chr18	48604787	G/T	D537Y	Substitution	0.284
MTP2_94	HG IPMN	Targeted	chr18	21,140,367-77,805,715	NA	NA	LOH	v
MTP2_94	HG IPMN	Targeted	chr18	48604787	G/T	D537Y	Substitution	0.785
MTP2_97	HG IPMN	Targeted	chr18	21,140,367-77,805,715	NA	NA	LOH	NA
MTP2_97	HG IPMN	Targeted	chr18	48604787	G/T	D537Y	Substitution	0.678
MTP2_102	HG IPMN	Targeted	chr18	21,140,367-77,805,715	NA	NA	LOH	NA
MTP2_102	HG IPMN	Targeted	chr18	48604787	G/T	D537Y	Substitution	0.812
MTP2_107	HG IPMN	Targeted	chr18	21,140,367-77,805,715	NA	NA	LOH	NA
MTP2_107	HG IPMN	Targeted	chr18	48604787	G/T	D537Y	Substitution	0.895
MTP2_148	LG IPMN	Targeted	chr18	21,140,367-77,805,715	NA	NA	LOH	NA
MTP2_148	LG IPMN	Targeted	chr18	48604787	G/T	D537Y	Substitution	0.833
MTP3_T2	HG MCN	Exome	chr18	48573513	GAAAC/G	E33fs	Deletion	0.043
MTP3_17	HG MCN	Targeted	chr18	48573513	GAAAC/G	E33fs	Deletion	0.489
MTP3_114	HG MCN	Targeted	chr18	48573513	GAAAC/G	E33fs	Deletion	0.683
MTP4_T1	HG IPMN	Exome	chr18	28,622,524-77,894,844	NA	NA	LOH	NA
MTP4_T1	HG IPMN	Exome	chr18	48591901	A/C	D355A	Substitution	0.279
MTP4_T2	PDAC	Exome	chr18	28,622,524-77,894,844	NA	NA	LOH	NA
MTP4_T2	PDAC	Exome	chr18	48591901	A/C	D355A	Substitution	0.228
MTP4_T2	PDAC	Exome	chr18	48575090	A/G	Y95C	Substitution	0.203
MTP5_T2	PDAC	Exome	chr18	48575138	A/ATGTT	K113fs	Insertion	0.293
MTP5_116	PDAC	Targeted	chr18	48575138	A/ATGTT	K113fs	Insertion	0.573
MTP6_T1	HG IPMN	Exome	chr18	48604778	CAGCTCCTAGACGA/C	L535fs	Deletion	0.126
MTP6_T2	PDAC	Exome	chr18	48604778	CAGCTCCTAGACGA/C	L535fs	Deletion	0.444
MTP6_T2	PDAC	Exome	chr18	23,854,692-77,805,715	NA	NA	LOH	NA
MTP9_T1	HG IPMN	Exome	chr18	39,584,412-57,014,713	NA	NA	LOH	NA
MTP11_T1	HG IPMN	Exome	chr18	40,323,497-77,894,844	NA	NA	LOH	NA
MTP13_T1	HG IPMN	Exome	chr18	20,716,021-77,659,561	NA	NA	LOH	NA
MTP13_T1	HG IPMN	Exome	chr18	48593470	C/G	V407V	Substitution	0.043
MTP13_T2	PDAC	Exome	chr18	48593470	C/G	V407V	Substitution	0.17
MTP14_T1	HG IPMN	Exome	chr18	43,481,075-77,798,569	NA	NA	LOH	NA
MTP14_T2	PDAC	Exome	chr18	43,481,075-77,798,569	NA	NA	LOH	NA
MTP19_T1	Cancerization	Exome	chr18	23,865,851-74,962,645	NA	NA	LOH	NA
MTP19_9	Cancerization	Targeted	chr18	23,865,851-74,962,645	NA	NA	LOH	NA
MTP19_10	HG IPMN	Targeted	chr18	23,865,851-74,962,645	NA	NA	LOH	NA
MTP19_55	Cancerization	Targeted	chr18	23,865,851-74,962,645	NA	NA	LOH	NA
MTP19_67	LG IPMN	Targeted	chr18	23,865,851-74,962,645	NA	NA	LOH	NA
MTP19_92	LG IPMN	Targeted	chr18	23,865,851-74,962,645	NA	NA	LOH	NA
MTP19_144	PDAC	Targeted	chr18	23,865,851-74,962,645	NA	NA	LOH	NA
MTP24_T1	HG IPMN	Exome	chr18	48591891	G/A	G352R	Substitution	0.213
MTP24_T1	HG IPMN	Exome	chr18	23,865,851-77,227,678	NA	NA	LOH	NA
MTP24_T2	PDAC	Exome	chr18	48591891	G/A	G352R	Substitution	0.219
MTP24_T2	PDAC	Exome	chr18	23,865,851-77,227,678	NA	NA	LOH	NA
MTP24_12	HG IPMN	Targeted	chr18	48591891	G/A	G352R	Substitution	0.688
MTP24_12	HG IPMN	Targeted	chr18	23,865,851-77,227,678	NA	NA	Possible LOH*	NA
MTP24_13	HG IPMN	Targeted	chr18	48591891	G/A	G352R	Substitution	0.646
MTP24_13	HG IPMN	Targeted	chr18	23,865,851-77,227,678	NA	NA	Possible LOH*	NA
MTP24_14	HG IPMN	Targeted	chr18	48591891	G/A	G352R	Substitution	0.627
MTP24_14	HG IPMN	Targeted	chr18	23,865,851-77,227,678	NA	NA	Possible LOH*	NA
MTP24_15	HG IPMN	Targeted	chr18	48591891	G/A	G352R	Substitution	0.785
MTP24_15	HG IPMN	Targeted	chr18	23,865,851-77,227,678	NA	NA	Possible LOH*	NA
MTP24_16	PDAC	Targeted	chr18	48591891	G/A	G352R	Substitution	0.907
MTP24_16	PDAC	Targeted	chr18	23,865,851-77,227,678	NA	NA	Possible LOH*	NA
MTP24_27	HG IPMN	Targeted	chr18	48591891	G/A	G352R	Substitution	0.798
MTP24_27	HG IPMN	Targeted	chr18	23,865,851-77,227,678	NA	NA	Possible LOH*	NA
MTP24_28	HG IPMN	Targeted	chr18	48591891	G/A	G352R	Substitution	0.933
MTP24_28	HG IPMN	Targeted	chr18	23,865,851-77,227,678	NA	NA	Possible LOH*	NA
MTP24_29	HG IPMN	Targeted	chr18	48591891	G/A	G352R	Substitution	0.59
MTP24_29	HG IPMN	Targeted	chr18	23,865,851-77,227,678	NA	NA	Possible LOH*	NA
MTP24_30	HG IPMN	Targeted	chr18	48591891	G/A	G352R	Substitution	0.7
MTP24_30	HG IPMN	Targeted	chr18	23,865,851-77,227,678	NA	NA	Possible LOH*	NA
MTP24_31	HG IPMN	Targeted	chr18	48591891	G/A	G352R	Substitution	0.893
MTP24_31	HG IPMN	Targeted	chr18	23,865,851-77,227,678	NA	NA	Possible LOH*	NA
MTP24_32	HG IPMN	Targeted	chr18	48591891	G/A	G352R	Substitution	0.758
MTP24_32	HG IPMN	Targeted	chr18	23,865,851-77,227,678	NA	NA	Possible LOH*	NA
MTP24_103	PDAC	Targeted	chr18	48591891	G/A	G352R	Substitution	0.908
MTP24_103	PDAC	Targeted	chr18	23,865,851-77,227,678	NA	NA	Possible LOH*	NA
MTP24_110	PDAC	Targeted	chr18	48591891	G/A	G352R	Substitution	0.905
MTP24_110	PDAC	Targeted	chr18	23,865,851-77,227,678	NA	NA	Possible LOH*	NA
MTP24_113	PDAC	Targeted	chr18	48591891	G/A	G352R	Substitution	0.835
MTP24_113	PDAC	Targeted	chr18	23,865,851-77,227,678	NA	NA	Possible LOH*	NA
MTP30_T2	Mucinous carcinoma	Exome	chr18	48575205	C/A	Y133*	Substitution	0.102
*There was insufficient evidence to definitively call LOH in these samples using our SNP-based algorithm. This occured due to insufficient SNPs in the region of the targeted sequencing panel. However, LOH can be assumed based on the distinct mutant allele frequency and confirmed LOH in the exome sequencing.
